# Supplementary material for: m6A reader protein YTHDF2 regulates spermatogenesis by timely clearance of phase‐specific transcripts
Source: Cell Prolif. 2021 Nov 30;55(1):e13164. doi: 10.1111/cpr.13164 (PMC8780898; doi:10.1111/cpr.13164)
Supplement: Supplementary file 2 — Table S2 [file CPR-55-e13164-s002.xlsx]

## Sheet: Thy+ spermatogonia
Gene Symbol	baseMean	log2FoldChange	pvalue	padj	Threshold
Ythdf2	1402.57	-0.718833	2.33274e-13	5.37814e-10	Down
Gm15500	688.267	-0.726019	3.90089e-08	4.49676e-05	Down
Ccn1	533.075	1.38977	1.36026e-20	1.88165e-16	Up
Col4a2	1668	0.972891	2.4898e-19	1.72207e-15	Up
Col4a1	2908.22	0.872295	1.39841e-18	6.44809e-15	Up
Ltbp4	1789.56	0.876304	5.51771e-15	1.90816e-11	Up
Col4a4	904.775	1.13892	5.5518e-14	1.53596e-10	Up
Sparc	1391.36	0.840538	7.26289e-11	1.43525e-07	Up
Mmrn1	118.293	2.03912	2.31509e-09	4.00309e-06	Up
Bgn	802.576	0.932869	8.52971e-09	1.17991e-05	Up
Timp2	409.584	1.00601	7.90471e-09	1.17991e-05	Up
Cav1	126.531	1.56144	2.57272e-07	0.000253673	Up
Col4a3	344.325	1.04962	2.75074e-07	0.000253673	Up
Cald1	378.898	0.923191	6.79884e-07	0.000587803	Up
Emilin1	315.18	0.942656	8.67659e-07	0.00070602	Up
Clu	148.537	1.36009	2.20704e-06	0.0015265	Up
Timp3	322.482	0.892721	3.88283e-06	0.00244141	Up
Myl9	452.418	0.846997	4.44375e-06	0.00256126	Up
Pdlim3	217.648	1.08211	4.43812e-06	0.00256126	Up
Col6a3	557.574	0.682363	6.61614e-06	0.00352004	Up
Emp1	121.704	1.32544	8.33588e-06	0.00401522	Up
Igdcc4	273.065	0.881949	1.14782e-05	0.00512188	Up
Lsp1	361.013	0.810182	1.3665e-05	0.00590711	Up
Cdh11	325.616	0.964164	1.52789e-05	0.00640465	Up
Acta2	1018.77	1.29603	1.90564e-05	0.00775316	Up
Mmp2	552.107	0.706736	1.99792e-05	0.00789636	Up
Tie1	68.041	2.00792	3.0712e-05	0.0110208	Up
Flt4	160.663	1.15914	3.83566e-05	0.012633	Up
Sdc3	557.598	0.589826	3.7698e-05	0.012633	Up
Spock2	323.68	0.802149	3.79369e-05	0.012633	Up
Casq2	165.855	1.08008	4.55506e-05	0.0143205	Up
Adamts1	346.936	0.863009	4.74706e-05	0.0145925	Up
Tpm2	117.708	1.31259	4.99621e-05	0.0147048	Up
Heyl	250.715	0.93145	5.82819e-05	0.0164534	Up
Htra3	471.464	0.651568	7.58451e-05	0.0202936	Up
Pld4	177.944	1.19283	7.70753e-05	0.0202936	Up
Lama1	560.967	0.591013	7.96321e-05	0.0203991	Up
Bmp1	397.376	0.698779	0.000112478	0.0279176	Up
Gpnmb	66.3571	1.58747	0.000159043	0.0354845	Up
Cacna1s	59.4845	1.60049	0.000226545	0.0476433	Up

## Sheet: C-KIT+ spermatogonia
Gene Symbol	baseMean	log2FoldChange	pvalue	padj	Threshold
Prss50	4212.26	-1.8439	3.8886e-11	5.54554e-07	Down
Tesmin	378.594	-2.49298	1.5243e-07	0.0010869	Down
Sycp2	6040.55	-1.57866	2.32596e-07	0.00110568	Down
Gm6038	57.6822	-8.97257	5.46949e-07	0.00195001	Down
4930447C04Rik	2629.59	-1.48511	1.0596e-06	0.00215871	Down
Prdm9	1009.61	-1.8518	9.55338e-07	0.00215871	Down
Gm23935	14168.4	-1.7194	2.69436e-06	0.00480304	Down
Grk4	584.549	-1.89269	3.5109e-06	0.00556322	Down
Sgsm3	1149.72	-1.59921	4.23142e-06	0.00603443	Down
Gm4349	156.06	-3.35737	5.62422e-06	0.00729154	Down
Hfm1	1258.45	-1.91811	7.95072e-06	0.00872194	Down
Pigp	1518.53	-1.45882	7.59652e-06	0.00872194	Down
Aff4	891.91	-1.78548	9.35106e-06	0.00952539	Down
Mdc1	1223.12	-1.45395	1.14672e-05	0.010403	Down
Terb1	684.147	-1.75725	1.16716e-05	0.010403	Down
Bod1l	1826.38	-1.32678	1.35592e-05	0.0107427	Down
Ccdc155	223.862	-3.02321	1.30537e-05	0.0107427	Down
H2-D1	1114.77	-1.44762	1.44329e-05	0.0108331	Down
Syt7	143.481	-3.02176	1.77718e-05	0.0126722	Down
Gm47087	34.4418	-8.22862	3.48678e-05	0.0226023	Down
Ly6k	2386.69	-1.61656	3.86415e-05	0.0229611	Down
Inca1	1410.78	-1.44607	4.17323e-05	0.0238058	Down
BC051142	404.617	-1.85292	4.41791e-05	0.0240576	Down
C18orf63	54.0685	-5.6721	5.29085e-05	0.0260182	Down
Per3	1046.37	-1.47987	5.64529e-05	0.0268358	Down
AI481877	893.455	-1.54257	6.12935e-05	0.028197	Down
Kyat3	32.2522	-8.1339	6.43111e-05	0.0286606	Down
Hexa	412.496	-1.87281	9.38994e-05	0.0361919	Down
Smc1b	8703.11	-1.14033	0.000102389	0.0384255	Down
Syce1	1704.46	-1.25331	0.000108117	0.0395349	Down
Gpaa1	875.873	-1.37275	0.000122797	0.0407256	Down
Larp1b	1477.87	-1.24174	0.000119289	0.0407256	Down
Msh5	507.171	-2.17261	0.000121432	0.0407256	Down
Zmym6	263.68	-2.07501	0.000136203	0.0441453	Down
Ren1	140.11	6.68277	8.65586e-07	0.00215871	Up
Itgb8	77.3318	6.30432	2.12471e-05	0.0144288	Up
Uts2r	30.0672	8.7382	3.73247e-05	0.0229611	Up
Cst12	73.8213	5.7423	4.55476e-05	0.0240576	Up
mt-Atp6	4177.83	1.61958	4.81112e-05	0.0245041	Up
Clu	417.47	2.86262	6.88e-05	0.029732	Up
Gm8170	26.5326	8.55739	7.55301e-05	0.0307852	Up
Zfp862-ps	44.7561	5.50846	7.55544e-05	0.0307852	Up
Rgs5	30.7767	8.77229	8.61519e-05	0.0341281	Up
Txnrd1	498.271	1.69809	0.000116961	0.0407256	Up

## Sheet: pachytene spermatocyte
Gene Symbol	baseMean	log2FoldChange	pvalue	padj	Threshold
4930581F22Rik	3296.33	-0.722128	7.83043e-23	1.52022e-19	Down
4930517J16Rik	2207.3	-0.764735	1.71382e-22	2.91134e-19	Down
0610009L18Rik	2213.58	-0.763525	2.03525e-20	2.7659e-17	Down
4930511A02Rik	440.702	-1.3064	1.16447e-19	1.43866e-16	Down
Gm16425	1107.32	-0.855613	5.89965e-19	6.16741e-16	Down
Runx1t1	542.065	-1.12519	8.02908e-17	5.74291e-14	Down
Egr4	1134.51	-0.765021	4.23956e-16	2.7436e-13	Down
Smpdl3a	686.196	-0.940152	8.37916e-16	4.95099e-13	Down
Palld	1001.83	-0.777076	3.42198e-15	1.86019e-12	Down
Loxl1	477.867	-1.07022	1.74135e-13	7.17121e-11	Down
Pxdc1	661.761	-0.871118	4.01439e-13	1.43567e-10	Down
Gm31181	880.689	-0.756987	4.86542e-13	1.69541e-10	Down
Neil3	262.247	-1.24745	3.54048e-12	1.09352e-09	Down
Tmcc3	780.723	-0.82354	3.52784e-12	1.09352e-09	Down
Kcnc2	263.805	-1.32783	6.06529e-12	1.83172e-09	Down
BC030499	580.308	-0.811925	4.60796e-11	1.20427e-08	Down
Tspan13	847.635	-0.715063	5.59148e-11	1.43374e-08	Down
4921522P10Rik	606.531	-0.783034	8.41697e-11	1.98556e-08	Down
Sgca	720.943	-0.757266	9.06471e-11	2.08796e-08	Down
Gabarapl1	1043.79	-0.610087	1.07196e-09	1.67448e-07	Down
1700108J01Rik	1334	-0.591772	1.09518e-09	1.69131e-07	Down
4930567K20Rik	879.443	-0.648675	1.15204e-09	1.73958e-07	Down
Gm31518	388.689	-0.930809	1.31061e-09	1.93599e-07	Down
Nid2	959.33	-0.622381	1.5247e-09	2.1584e-07	Down
4930544L04Rik	571.048	-0.758124	2.70583e-09	3.43666e-07	Down
4921520N01Rik	658.511	-0.693148	2.90603e-09	3.59027e-07	Down
Adamtsl1	240.246	-1.09621	3.11753e-09	3.78279e-07	Down
Gm16278	341.407	-0.931994	3.59847e-09	4.21799e-07	Down
AC158975.2	506.544	-0.815463	1.41951e-08	1.47261e-06	Down
Ppargc1a	121.793	-1.50961	1.57067e-08	1.60491e-06	Down
Gm11592	229.139	-1.04635	2.82471e-08	2.78173e-06	Down
Irx2	362.72	-0.837492	2.908e-08	2.82284e-06	Down
A730035I17Rik	701.44	-0.631868	3.29404e-08	3.1749e-06	Down
Ppp1r1c	843.684	-0.650298	5.42614e-08	4.77768e-06	Down
Zfp93	555.547	-0.702904	7.67645e-08	6.47968e-06	Down
Rbm11	505.292	-0.699077	8.7314e-08	7.12596e-06	Down
Sdk2	319.882	-0.85562	9.76245e-08	7.80421e-06	Down
Kcnmb4os2	357.556	-0.837742	1.18755e-07	9.27517e-06	Down
9230105E05Rik	588.873	-0.660841	2.45429e-07	1.69309e-05	Down
Gm12904	406.74	-0.747939	2.44836e-07	1.69309e-05	Down
Gm43101	112.519	-1.38398	2.51172e-07	1.72396e-05	Down
Cdca7l	446.819	-0.722088	2.78597e-07	1.85595e-05	Down
Steap2	591.92	-0.624106	2.99192e-07	1.96426e-05	Down
Adh4	384.705	-0.752116	3.28596e-07	2.12986e-05	Down
Agtr1a	552.662	-0.655321	3.29117e-07	2.12986e-05	Down
Gm43534	147.332	-1.18578	3.79425e-07	2.43226e-05	Down
Sh2d7	343.857	-0.795058	3.92516e-07	2.46958e-05	Down
BC039966	162.294	-1.13202	4.31265e-07	2.68848e-05	Down
Gm15908	792.99	-0.596317	6.3498e-07	3.65652e-05	Down
Cgas	568.91	-0.624884	8.20594e-07	4.62733e-05	Down
Gm47513	479.679	-0.680562	1.01722e-06	5.5076e-05	Down
Gm47362	274.674	-0.843629	1.09535e-06	5.76967e-05	Down
Gm27252	139.166	-1.14908	2.11124e-06	9.72603e-05	Down
4930477E14Rik	234.905	-0.879105	2.48804e-06	0.000111225	Down
Dcps	530.843	-0.592324	3.33757e-06	0.000140224	Down
Gm33677	190.682	-0.94491	5.11095e-06	0.000195106	Down
AC140278.1	208.5	-0.891394	5.87164e-06	0.000217108	Down
Limk1	486.609	-0.591339	1.09424e-05	0.000351715	Down
Zfp354b	367.103	-0.66492	1.09232e-05	0.000351715	Down
Prss47	460.62	-0.598494	1.24772e-05	0.000391605	Down
Etaa1os	350.21	-0.726932	1.58746e-05	0.000481587	Down
1700041B01Rik	262.842	-0.770857	1.61409e-05	0.000487454	Down
Arsb	177.942	-0.910986	2.48263e-05	0.000687147	Down
1700019C18Rik	362.025	-0.655093	2.4989e-05	0.000690246	Down
Alppl2	77.2521	-1.48631	2.57282e-05	0.000709222	Down
Gm32479	233.445	-0.779174	3.27936e-05	0.000863232	Down
Card19	218.659	-0.808582	3.70719e-05	0.00095418	Down
AC165951.5	174.508	-0.899052	3.72965e-05	0.000956339	Down
Mcub	107.395	-1.13415	6.37408e-05	0.00149094	Down
Gm43358	205.875	-0.804264	6.47455e-05	0.00151184	Down
Gm15634	117.475	-1.0711	7.57571e-05	0.00170172	Down
Gm6548	237.261	-0.733823	7.97355e-05	0.00177349	Down
Pcdh8	274.61	-0.681481	8.35701e-05	0.0018437	Down
Gm13570	391.932	-0.591112	8.58629e-05	0.00188214	Down
Sytl2	211.918	-0.781781	8.83159e-05	0.00192342	Down
Gm15966	308.096	-0.642129	9.18601e-05	0.00197173	Down
Trpm1	380.097	-0.594967	0.000100208	0.00210158	Down
Gm49331	113.448	-1.01264	0.000132081	0.00261658	Down
Col9a1	195.541	-0.787511	0.00013321	0.00262791	Down
Acyp2	227.174	-0.761733	0.000141076	0.0027469	Down
Gm45949	340.249	-0.623617	0.000146964	0.00283297	Down
Gm49544	299.078	-0.636809	0.000157465	0.00298458	Down
Gm12754	76.1645	-1.21719	0.000185574	0.00340449	Down
Gm49313	297.623	-0.617901	0.000189133	0.00345472	Down
Klhl32	182.859	-0.804483	0.000192585	0.00349246	Down
4930591A17Rik	143.915	-0.887845	0.000261223	0.00439903	Down
Sh3bgrl3	283.278	-0.614822	0.00026702	0.00447662	Down
BC107364	259.507	-0.65781	0.000270834	0.00452103	Down
Gm31105	195.093	-0.740557	0.000279948	0.00463398	Down
Sell	250.801	-0.656349	0.000289512	0.00475178	Down
Ak4	226.842	-0.677899	0.000293094	0.00478721	Down
AC140413.1	66.3887	-1.24432	0.00032821	0.00521117	Down
Gm17202	284.775	-0.615708	0.000356328	0.00554695	Down
Golim4	89.2215	-1.0629	0.000363329	0.00563015	Down
Prdm8	283.362	-0.605242	0.000366793	0.0056709	Down
Vmn1r4	75.9268	-1.16848	0.000406763	0.00616954	Down
4930449I04Rik	303.602	-0.597758	0.000421005	0.00634308	Down
Gm11418	234.319	-0.649822	0.00043809	0.00649961	Down
Muc5b	158.408	-0.827385	0.000453144	0.00668646	Down
Gm6410	176.227	-0.786018	0.000523588	0.00749007	Down
Aldh5a1	287.862	-0.616912	0.000543176	0.00771344	Down
Bex6	130.062	-0.874509	0.000548636	0.00776469	Down
Fbxw27	207.245	-0.677541	0.000569233	0.00795873	Down
Cyp1b1	70.6641	-1.17208	0.000601691	0.00822634	Down
4930500F10Rik	126.412	-0.856244	0.000630304	0.00853171	Down
Agtr1b	253.261	-0.601757	0.000721954	0.00942187	Down
Grhl2	303.834	-0.589014	0.000721214	0.00942187	Down
Gm47363	169.614	-0.750674	0.000745766	0.00962484	Down
Gm12128	209.226	-0.720992	0.000774427	0.00987285	Down
Mdga2	167.915	-0.740872	0.000789149	0.00999948	Down
Gm7694	167.85	-0.739867	0.000851289	0.0104887	Down
Ghdc	183.726	-0.726577	0.00085419	0.0104959	Down
Gm11691	81.875	-1.15871	0.000904276	0.0109529	Down
9930012K11Rik	213.163	-0.640925	0.000941427	0.0112623	Down
Ulbp1	250.935	-0.602511	0.000944892	0.0112938	Down
4930533D04Rik	229.603	-0.616935	0.00117837	0.0133228	Down
1700086D15Rik	117.516	-0.835439	0.00122184	0.0137004	Down
Gm47423	112.844	-0.865139	0.00123191	0.0137404	Down
Ak5	171.831	-0.699604	0.00129827	0.0142171	Down
4930412C18Rik	122.518	-0.819643	0.0013376	0.0145075	Down
Slc9a3	144.241	-0.767277	0.00142786	0.0151955	Down
Gm14151	70.8743	-1.11724	0.00145358	0.0153968	Down
C130083M11Rik	157.291	-0.711153	0.00148848	0.0157039	Down
Psors1c2	179.533	-0.671147	0.00150445	0.0157877	Down
Pard6g	183.253	-0.678064	0.00155783	0.0162105	Down
Lhx9	67.6248	-1.0788	0.00156787	0.0162776	Down
Gm14167	213.731	-0.622652	0.00158729	0.016429	Down
4930502E09Rik	90.3246	-0.927405	0.00163345	0.016779	Down
4930556N09Rik	212.494	-0.630128	0.00182634	0.0182903	Down
Kyat3	119.433	-0.817866	0.00211839	0.0204612	Down
Gm31267	135.907	-0.73597	0.00214628	0.0206426	Down
Faap20	126.074	-0.762566	0.00222206	0.0213261	Down
Gm14398	194.603	-0.622607	0.00223428	0.0214132	Down
Gm28167	90.1731	-0.915379	0.0023962	0.0225048	Down
Gm20324	157.167	-0.675111	0.0025395	0.0235575	Down
Gm20554	200.749	-0.615967	0.0027012	0.0245778	Down
1700110I01Rik	157.733	-0.697342	0.0031999	0.0278047	Down
1700101I11Rik	197.209	-0.592086	0.00322174	0.0279766	Down
Folh1	162.746	-0.695169	0.0032629	0.0282799	Down
CT025659.1	150.4	-0.669706	0.00349214	0.0298292	Down
1700025K04Rik	163.829	-0.644197	0.0039946	0.0327225	Down
Gm34586	178.959	-0.615684	0.00402053	0.0328557	Down
Gm39139	118.54	-0.7764	0.0040184	0.0328557	Down
Mfsd3	139.532	-0.680009	0.00404059	0.0329867	Down
AC174780.1	74.2321	-0.927522	0.00414979	0.0336892	Down
F630040K05Rik	115.982	-0.771643	0.00417336	0.0337796	Down
Foxe3	105.556	-0.848696	0.00480452	0.0376765	Down
Smad9	167.538	-0.597016	0.00570899	0.0424426	Down
Gm534	83.7356	-0.858685	0.00595224	0.0436305	Down
4930455D15Rik	108.177	-0.743073	0.00595916	0.0436577	Down
Syt1	77.1181	-0.882228	0.00604991	0.0441796	Down
Srsf12	160.695	-0.603554	0.00640918	0.0462564	Down
Unc80	128.823	-0.682864	0.00663334	0.0472222	Down
Gm19589	1796.26	1.54611	3.54031e-75	4.81128e-71	Up
Nmnat3	2274.26	1.03047	8.86329e-45	6.02261e-41	Up
Gm13988	550.588	1.39178	1.59361e-26	7.21903e-23	Up
Acta2	289.055	1.97017	1.57461e-24	4.27978e-21	Up
Myh11	244.908	2.05257	1.35342e-24	4.27978e-21	Up
Gm7993	98.5071	5.0182	2.27578e-23	5.15464e-20	Up
Resf1	679.532	1.09775	7.92897e-21	1.19728e-17	Up
Flna	495.369	1.19663	1.54037e-18	1.49526e-15	Up
Fos	670.479	0.977381	5.93726e-17	4.74632e-14	Up
Tcte3	945.124	0.832092	4.89842e-14	2.21899e-11	Up
Gm33340	771.877	0.819007	2.22592e-13	8.86911e-11	Up
Wasf3	690.396	0.705052	7.15998e-10	1.20129e-07	Up
Malrd1	105.906	1.75427	1.35901e-09	1.98591e-07	Up
Gm13147	362.422	0.926943	1.50514e-09	2.15314e-07	Up
Zfp36	428.595	0.869242	1.99392e-09	2.73711e-07	Up
Pet2	193.926	1.3278	2.15824e-09	2.82024e-07	Up
Dicer1	684.911	0.734823	4.2187e-09	4.81782e-07	Up
Fosl2	90.7083	1.88399	5.66244e-09	6.41271e-07	Up
Ptprn2	135.669	1.46642	8.63186e-09	9.31007e-07	Up
Egr1	764.037	0.618394	1.81079e-08	1.82286e-06	Up
Mir670hg	396.073	0.822495	7.2385e-08	6.18686e-06	Up
Six2	284.498	0.917963	8.34247e-08	6.87116e-06	Up
Fbxw2	580.042	0.662993	8.7567e-08	7.12596e-06	Up
Fosb	648.69	0.633031	1.44365e-07	1.07798e-05	Up
Klhl22	441.076	0.726287	2.11077e-07	1.49403e-05	Up
Gm4804	76.9591	1.88246	2.28165e-07	1.59202e-05	Up
Myl9	156.778	1.18507	4.95899e-07	2.99369e-05	Up
Has3	306.946	0.825383	5.5274e-07	3.21831e-05	Up
Cald1	91.2108	1.56182	5.92662e-07	3.42735e-05	Up
Dtd2	314.952	0.789075	1.12726e-06	5.90217e-05	Up
Fkbp10	200.575	0.998807	1.16285e-06	6.03171e-05	Up
Ccdc57	445.279	0.694974	1.37934e-06	6.96849e-05	Up
Cul7	239.148	1.00417	1.41159e-06	7.02733e-05	Up
Junb	519.87	0.625057	1.44207e-06	7.12644e-05	Up
Olfr896-ps1	133.35	1.21937	1.66877e-06	8.01365e-05	Up
Ptprr	397.208	0.697203	1.87193e-06	8.86395e-05	Up
CN725425	635.125	0.590477	2.41634e-06	0.000110195	Up
Arhgef25	366.918	0.770684	2.63773e-06	0.000116386	Up
Rad51ap2	121.798	1.21994	2.8315e-06	0.000123333	Up
Sparcl1	193.9	0.963274	3.40444e-06	0.000142358	Up
Plekhg2	442.64	0.687273	3.45288e-06	0.000143941	Up
Socs3	234.446	0.935356	3.73851e-06	0.000153031	Up
Lamb2	398.562	0.709448	4.52868e-06	0.000178778	Up
Pelo	274.209	0.78867	5.4524e-06	0.000204691	Up
Tpm1	143.125	1.09168	5.87901e-06	0.000217108	Up
Smyd5	352.912	0.68421	1.81228e-05	0.000537711	Up
Adamts1	99.8305	1.23309	2.11066e-05	0.000598829	Up
Atf3	79.189	1.43089	2.14205e-05	0.000605207	Up
Lin28a	69.7301	1.45544	2.91553e-05	0.000786153	Up
Tmem159	324.421	0.684625	3.17789e-05	0.000843507	Up
Gm7173	344.751	0.661462	3.68752e-05	0.000950917	Up
Guf1	349.682	0.652863	4.00354e-05	0.00101319	Up
Trmt10c	293.839	0.697004	4.37281e-05	0.00109039	Up
Elavl3	188.676	0.84812	4.64492e-05	0.00114281	Up
Rasal3	348.393	0.624251	5.01161e-05	0.00121404	Up
Col4a2	87.6432	1.28089	5.80775e-05	0.00137744	Up
Gm35454	117.463	1.06567	5.867e-05	0.00138665	Up
Rhebl1	118.605	1.04564	6.84635e-05	0.00157989	Up
Begain	256.663	0.718524	0.000107425	0.00222885	Up
Atg16l1	317.1	0.618753	0.000137674	0.00270375	Up
Zfp292	373.92	0.611575	0.000145211	0.00280315	Up
4930478M13Rik	216.855	0.792081	0.000151437	0.00289864	Up
Nr1d1	396.993	0.585656	0.000152106	0.00290735	Up
Sbk1	252.3	0.735145	0.000160401	0.00302757	Up
Ssh3	101.549	1.0668	0.0001675	0.00313977	Up
Dhrs3	144.104	0.913217	0.0001906	0.00346754	Up
Sag	159.251	0.960365	0.000218381	0.0038593	Up
Cars2	161.304	0.823972	0.0002323	0.00402516	Up
Gmeb1	278.857	0.640244	0.000238266	0.00410397	Up
Ppp1r15a	219.255	0.7195	0.000274746	0.00457013	Up
Abca1	358.627	0.632916	0.000295367	0.00480723	Up
Btg2	207.674	0.74466	0.000318279	0.00511278	Up
Adar	194.212	0.772739	0.000322178	0.00513781	Up
Dmc1	292.69	0.59505	0.000361027	0.00560727	Up
Stard3nl	146.537	0.852956	0.000398714	0.00606778	Up
Nmi	68.1794	1.23125	0.000433426	0.00647281	Up
Mcam	191.282	0.743226	0.000462342	0.00680739	Up
Tex13c2	96.4174	1.10396	0.00048076	0.00701474	Up
Greb1	74.1625	1.14786	0.000486535	0.0070734	Up
Ap1s2	179.024	0.756791	0.000491113	0.00711538	Up
Mvb12b	110.903	0.951708	0.000537506	0.00765693	Up
Tbc1d2b	92.2915	1.01149	0.000568228	0.00795873	Up
Klf6	123.846	0.884713	0.000591052	0.00814645	Up
Palm	297.812	0.606831	0.000720154	0.00941953	Up
Hspe1	242.724	0.634154	0.000764074	0.00977756	Up
Piga	230.271	0.642433	0.000805307	0.0100908	Up
Rab20	234.298	0.661619	0.00088388	0.0107537	Up
Zfp786	180.603	0.697399	0.000896383	0.0108669	Up
Msl3	192.871	0.684778	0.000931436	0.0111723	Up
Fam210a	277.672	0.586051	0.00102012	0.0119761	Up
Rnf212b	247.254	0.602575	0.00105074	0.0122152	Up
Mcm4	235.862	0.604788	0.00109538	0.0126048	Up
Socs6	157.429	0.743458	0.00110748	0.0126476	Up
Actn1	102.584	0.891924	0.00130183	0.0142447	Up
Jade2	118.929	0.819239	0.0016156	0.0166586	Up
Zkscan8	94.198	0.929734	0.00162868	0.0167426	Up
Ldlrad3	111.159	0.832877	0.00178387	0.0179843	Up
Prame	128.825	0.824473	0.00185573	0.0184893	Up
Btbd18	170.057	0.67322	0.00186224	0.0185406	Up
Vmn1r181	175.254	0.678434	0.00188599	0.0187084	Up
Polr1b	233.817	0.629682	0.00191651	0.0189387	Up
Kif3c	107.593	0.877718	0.00213341	0.0205479	Up
Ofd1	150.01	0.710359	0.00228649	0.0217739	Up
Kctd17	87.7752	0.905038	0.00250354	0.0232716	Up
Tead3	78.2115	0.988771	0.00261026	0.0240368	Up
Gm28874	67.6845	1.03998	0.00262067	0.0240641	Up
Gm10376	84.3865	0.924652	0.00267448	0.0244855	Up
H2-DMa	202.233	0.592907	0.00285832	0.0256364	Up
Txlng	120.79	0.78221	0.00288122	0.0257604	Up
Speer4e	89.7581	0.878872	0.00301478	0.0266045	Up
Sh3kbp1	204.035	0.611409	0.0030745	0.0270107	Up
Sox3	69.4049	1.02685	0.00314725	0.027541	Up
Irf1	145.734	0.686558	0.00329508	0.0285224	Up
Col12a1	141.222	0.739596	0.00335613	0.0289219	Up
Ces1h	155.729	0.708573	0.00343734	0.0295095	Up
Gfap	147.374	0.684874	0.00345905	0.0296253	Up
Ppef1	188.568	0.639347	0.00350627	0.0298935	Up
Rcl1	97.2961	0.835394	0.00351199	0.0299047	Up
Olfr25	158.478	0.689991	0.00359806	0.0303501	Up
Trip10	139.361	0.740347	0.00393336	0.0323182	Up
Six1	122.17	0.759568	0.00396271	0.0325004	Up
Ggcx	168.238	0.661833	0.00413874	0.0336598	Up
Tmem17	116.703	0.770687	0.00442997	0.0354554	Up
Sdk1	172.435	0.614206	0.00469911	0.0370043	Up
Mettl18	172.634	0.614538	0.00494545	0.038405	Up
Fkbp9	94.0611	0.820107	0.00519028	0.0396715	Up
Rufy1	210.253	0.588512	0.00522233	0.0398716	Up
4930515G13Rik	138.799	0.670345	0.0053961	0.0406734	Up
Maoa	82.023	0.856015	0.00581835	0.0430438	Up
Map7d2	141.786	0.663659	0.00601247	0.0439298	Up
Cntn6	165.979	0.618639	0.00654444	0.0468347	Up
Msantd3	158.422	0.607532	0.00678126	0.0479986	Up
Kcnc3	83.3377	0.839662	0.00681898	0.0481889	Up

## Sheet: round spermatid
Gene Symbol	baseMean	log2FoldChange	pvalue	padj	Threshold
Gm17611	5367.67	-1.06391	3.88559e-36	4.26204e-33	Down
Smco4	1306.12	-1.30536	4.50994e-31	2.33602e-28	Down
Tsc22d4	8066.7	-0.854004	4.326e-28	1.83334e-25	Down
Triml1	3797.16	-0.870469	2.61967e-23	7.51522e-21	Down
Fam24b	5132.57	-0.95864	9.62103e-23	2.56291e-20	Down
Spaca3	9794.53	-0.769196	1.08571e-22	2.85145e-20	Down
Acrv1	5699.77	-0.856645	1.52626e-21	3.79468e-19	Down
Armh2	4922.32	-0.777325	3.03196e-21	7.24834e-19	Down
Tmem190	3796.49	-0.869943	1.55885e-20	3.63348e-18	Down
Klf4	4244.84	-0.899561	3.90187e-20	8.76604e-18	Down
Adam20	1037.92	-1.06058	9.365e-19	1.8003e-16	Down
Tex36	5705.8	-0.720403	1.02628e-18	1.95276e-16	Down
4930558C23Rik	2845	-0.803351	1.69219e-18	2.99625e-16	Down
Kcne3	5623.6	-0.727358	1.70323e-18	2.99625e-16	Down
1700061G19Rik	6209.01	-0.722468	2.11346e-18	3.61557e-16	Down
Tssk4	4547.44	-0.722385	4.14715e-18	6.66654e-16	Down
Lyzl1	4743	-0.754053	4.30187e-18	6.85614e-16	Down
Eqtn	2796.93	-0.780132	7.43697e-18	1.14609e-15	Down
4932415D10Rik	2677.31	-0.791474	7.95901e-18	1.21406e-15	Down
Tssk5	1914.62	-0.84602	9.43609e-18	1.40764e-15	Down
Plac8l1	1781.81	-0.864365	9.72352e-18	1.439e-15	Down
Bri3	2499.91	-0.868866	1.78795e-17	2.60468e-15	Down
1700113H08Rik	7379.83	-0.723015	2.11987e-17	3.06428e-15	Down
Zp3r	4041.54	-0.749463	2.25405e-17	3.23318e-15	Down
Zfp57	2292.51	-0.817773	3.34343e-17	4.68759e-15	Down
Ccdc116	5466.22	-0.761943	5.02163e-17	6.88517e-15	Down
Sun5	3247.02	-0.768446	7.21914e-17	9.68456e-15	Down
Krt88	8927.09	-0.641872	1.02201e-16	1.35159e-14	Down
Odf3l1	4246.64	-0.710644	1.7804e-16	2.24318e-14	Down
Prkg1	1082.77	-1.07963	2.97067e-16	3.64435e-14	Down
Spata31	3614.36	-0.754545	3.00794e-16	3.66596e-14	Down
Ccdc81	3311.36	-0.76462	3.18834e-16	3.86058e-14	Down
1700024J04Rik	1734.35	-1.00627	3.25285e-16	3.91328e-14	Down
4933411G06Rik	745.169	-1.07457	3.31118e-16	3.95792e-14	Down
1700049L16Rik	5152.66	-0.682767	4.48572e-16	5.29401e-14	Down
Fam209	4561.28	-0.805385	4.53121e-16	5.31406e-14	Down
Spata46	10989.5	-0.783581	5.16299e-16	5.94286e-14	Down
Chn1	2526.44	-0.744894	6.54841e-16	7.44563e-14	Down
Tex38	4561.56	-0.751909	6.75881e-16	7.61716e-14	Down
Spaca4	3040.58	-0.768123	6.82666e-16	7.62256e-14	Down
Stambpl1	1777.41	-0.8113	8.04779e-16	8.93257e-14	Down
Zpbp	2688.96	-0.74302	8.37659e-16	9.18813e-14	Down
Prr27	3068.18	-0.723848	8.43876e-16	9.20219e-14	Down
Gm21729	304.157	-1.53346	8.7991e-16	9.53935e-14	Down
1700067P10Rik	1752.42	-0.851076	9.11775e-16	9.82767e-14	Down
4921534H16Rik	2181.32	-0.803808	1.03731e-15	1.1053e-13	Down
Pde4a	7741.86	-0.620856	2.00274e-15	2.08632e-13	Down
Izumo1	5182.29	-0.666136	2.76547e-15	2.81791e-13	Down
Runx1t1	1054.77	-1.19161	2.81646e-15	2.85427e-13	Down
Ppm1d	3183.29	-0.778036	5.42001e-15	5.3759e-13	Down
4930432E11Rik	2658.36	-0.806933	7.71192e-15	7.4898e-13	Down
Fndc11	20839.8	-0.629242	8.0978e-15	7.78349e-13	Down
Hyal5	2546.53	-0.725576	8.76922e-15	8.38562e-13	Down
Rbms1	3171.39	-0.735128	9.39782e-15	8.94088e-13	Down
Efcab9	5645.78	-0.737555	9.60244e-15	9.08918e-13	Down
1700028P14Rik	4805.44	-0.647753	1.11476e-14	1.03935e-12	Down
4931409K22Rik	9593.03	-0.615193	1.11378e-14	1.03935e-12	Down
Catsper3	2965.55	-0.733044	1.15915e-14	1.07004e-12	Down
A930030B08Rik	818.459	-0.980691	1.22262e-14	1.12306e-12	Down
Gm17922	693.55	-1.39039	1.47228e-14	1.34576e-12	Down
Sox5	7029.5	-0.629507	1.511e-14	1.37442e-12	Down
Ctcfl	1012.58	-1.01193	1.82871e-14	1.62381e-12	Down
4930568D16Rik	755.286	-1.03588	1.85647e-14	1.64065e-12	Down
Nkx2-6	2796.41	-0.710985	1.98557e-14	1.73826e-12	Down
4930558K02Rik	1075.53	-1.00728	2.4668e-14	2.13946e-12	Down
Spata9	3339.6	-0.670836	2.55177e-14	2.20291e-12	Down
4930415O20Rik	2802.79	-0.750328	2.63308e-14	2.26263e-12	Down
Gm5142	1850.55	-0.790227	4.47138e-14	3.75576e-12	Down
Gm6588	2634.25	-0.760992	4.71338e-14	3.94128e-12	Down
4930596D02Rik	2477.13	-0.785876	5.02792e-14	4.16692e-12	Down
Pphln1	3794.63	-0.655453	5.5857e-14	4.58839e-12	Down
Cpeb2	2809.5	-0.861733	1.01497e-13	8.22873e-12	Down
Rasal1	688.824	-1.00899	1.19127e-13	9.57487e-12	Down
Hist1h2bp	1062.42	-0.886848	1.30377e-13	1.03895e-11	Down
Pnmal2	2777.23	-0.672536	1.31883e-13	1.04648e-11	Down
Gm5415	1210.34	-0.972961	1.39514e-13	1.09769e-11	Down
Got1l1	2552.45	-0.740272	1.48396e-13	1.16266e-11	Down
Lrrc72	1851.78	-0.754948	1.59921e-13	1.24772e-11	Down
1700001J03Rik	7534.24	-0.589953	1.66663e-13	1.2949e-11	Down
Tmc7	3299.65	-0.656806	1.71802e-13	1.32929e-11	Down
Gm20389	790.111	-0.948017	2.12517e-13	1.63079e-11	Down
Nipsnap3a	2385.33	-0.701793	2.25111e-13	1.72034e-11	Down
4933405O20Rik	2289.73	-0.731477	2.6065e-13	1.98381e-11	Down
Spaca1	6924.98	-0.597095	3.00384e-13	2.26772e-11	Down
Stard9	1666.61	-0.836585	3.38591e-13	2.53563e-11	Down
Hsfy2	2501.71	-0.686454	3.90915e-13	2.89262e-11	Down
Gm6117	737.676	-0.958266	3.92941e-13	2.89611e-11	Down
Ankrd9	3326.65	-0.667965	4.46005e-13	3.24869e-11	Down
Spaca6	1265.97	-0.804396	4.47952e-13	3.25018e-11	Down
Znrd1	1081.29	-0.847296	4.80374e-13	3.44521e-11	Down
Gm41279	433.969	-1.18392	8.18362e-13	5.63099e-11	Down
Tmem262	1174.6	-0.829651	8.47417e-13	5.80948e-11	Down
Slc6a6	4350.14	-0.599662	9.05807e-13	6.16444e-11	Down
Gtsf1l	2749.72	-0.643226	1.43928e-12	9.48349e-11	Down
Tmem249	5110.39	-0.631903	1.46608e-12	9.59227e-11	Down
Dnmt3l	863.283	-0.898901	1.84771e-12	1.184e-10	Down
Actl10	1511.96	-0.742078	1.92278e-12	1.22788e-10	Down
Fyb	1871.07	-0.738709	2.25272e-12	1.43366e-10	Down
Arih1	1877.94	-0.701923	2.65496e-12	1.67821e-10	Down
2900092C05Rik	977.509	-0.859528	2.73755e-12	1.72457e-10	Down
1700001P01Rik	2576.61	-0.774024	2.84669e-12	1.78728e-10	Down
Gm20268	895.617	-0.999557	2.98319e-12	1.86669e-10	Down
4933404G15Rik	1179.78	-0.833836	3.09445e-12	1.92984e-10	Down
Rnf220	5542.35	-0.609905	3.16399e-12	1.96663e-10	Down
1700124L16Rik	656.909	-1.05075	3.56343e-12	2.19298e-10	Down
Dsg1a	1128.35	-0.835853	3.73558e-12	2.29136e-10	Down
Sgms2	2935.63	-0.674925	4.31199e-12	2.62764e-10	Down
Tex15	1852.65	-0.710598	4.45474e-12	2.70578e-10	Down
Il31	3234.41	-0.611117	4.51037e-12	2.73068e-10	Down
Adam26a	887.473	-0.860007	5.3183e-12	3.15829e-10	Down
Ftmt	4455.48	-0.590427	5.40021e-12	3.19675e-10	Down
Spsb2	2866.47	-0.701852	5.5214e-12	3.25815e-10	Down
Gtsf2	4049.16	-0.634683	5.85591e-12	3.44464e-10	Down
4930523C07Rik	822.405	-0.94922	5.92886e-12	3.46569e-10	Down
2810021J22Rik	402.299	-1.15285	6.0633e-12	3.5332e-10	Down
Lyzl4	3995.12	-0.607888	6.41994e-12	3.71778e-10	Down
Lyzl6	4365.78	-0.615826	6.64152e-12	3.82236e-10	Down
Dpy30	4131.55	-0.587309	7.66784e-12	4.38596e-10	Down
4930405A10Rik	562.734	-1.01065	7.85419e-12	4.47881e-10	Down
Catsper1	4886.25	-0.59061	8.81544e-12	4.98126e-10	Down
Cacng5	766.873	-0.954522	9.41501e-12	5.27212e-10	Down
Ccni	2285.31	-0.656976	9.85059e-12	5.49952e-10	Down
1700029J07Rik	2800.74	-0.61521	1.01625e-11	5.65672e-10	Down
4933434M16Rik	1353.51	-0.777443	1.21679e-11	6.69058e-10	Down
Frat1	3986.87	-0.603815	1.21993e-11	6.69058e-10	Down
Fcf1	1948.22	-0.744287	1.23284e-11	6.74156e-10	Down
Gm26844	1292.77	-0.805908	1.2768e-11	6.94127e-10	Down
Gm28356	4935.51	-0.602167	1.4076e-11	7.58599e-10	Down
Lyzl4os	2677.58	-0.669108	1.5377e-11	8.26326e-10	Down
Tmem225	4011.58	-0.60352	1.82916e-11	9.68989e-10	Down
St5	1552.63	-0.695972	1.92965e-11	1.01358e-09	Down
AC144797.1	932.49	-0.909538	2.56401e-11	1.33925e-09	Down
Gm6244	718.325	-0.905182	2.78373e-11	1.44995e-09	Down
Efhb	1625.5	-0.733795	3.64182e-11	1.86563e-09	Down
Fam135b	950.59	-0.861865	3.83768e-11	1.9499e-09	Down
Adam24	1617.11	-0.744331	4.95562e-11	2.49077e-09	Down
Gm31752	1955.16	-0.697909	5.12206e-11	2.56062e-09	Down
Adam29	1237.82	-0.749166	5.15537e-11	2.57038e-09	Down
1700095J12Rik	1207.4	-0.778423	5.54616e-11	2.75051e-09	Down
Col6a4	1299.71	-0.724463	5.7917e-11	2.86467e-09	Down
Lrrc52	946.485	-0.823108	7.36461e-11	3.62343e-09	Down
Zdhhc11	2930.05	-0.621168	7.45689e-11	3.65917e-09	Down
4930547H16Rik	2878.46	-0.586001	8.28955e-11	4.03591e-09	Down
4930442G10Rik	67.3038	-2.74035	8.60738e-11	4.16888e-09	Down
Zfp691	1630.06	-0.751223	9.29695e-11	4.44513e-09	Down
Fam24a	2085.32	-0.828209	1.04043e-10	4.93659e-09	Down
4930563J15Rik	1061.69	-0.766004	1.05315e-10	4.98426e-09	Down
4921509A06Rik	867.078	-0.89973	1.32291e-10	6.13638e-09	Down
1700031L13Rik	1370.37	-0.725726	1.39493e-10	6.43842e-09	Down
Pdzk1ip1	1950.54	-0.67781	1.66546e-10	7.63041e-09	Down
4930557F10Rik	1140.27	-0.731229	1.83652e-10	8.373e-09	Down
4930519H02Rik	949.229	-0.792389	1.89727e-10	8.60787e-09	Down
Gm32479	270.904	-1.26588	2.14152e-10	9.59928e-09	Down
Apobec4	1024.86	-0.773452	2.25097e-10	1.00657e-08	Down
Uri1	1858.86	-0.655677	2.31555e-10	1.03297e-08	Down
4930458D05Rik	1738.03	-0.654939	2.35099e-10	1.04627e-08	Down
Dnah3	1784.46	-0.656926	2.37878e-10	1.05612e-08	Down
Gm12209	845.833	-0.798269	2.41598e-10	1.07009e-08	Down
Spata2l	1355.07	-0.747289	2.78108e-10	1.21165e-08	Down
Nrros	473.049	-1.03572	2.96403e-10	1.28536e-08	Down
Gata6	164.053	-1.62571	3.14273e-10	1.35654e-08	Down
Mas1	1227.57	-0.795348	3.35506e-10	1.4382e-08	Down
4930522H14Rik	1379.59	-0.700948	3.50374e-10	1.49506e-08	Down
Ccdc182	630.225	-0.904908	3.59153e-10	1.52554e-08	Down
Nfatc2ip	2561.32	-0.590801	3.86967e-10	1.63537e-08	Down
Fer1l5	2427.39	-0.673743	4.04758e-10	1.69166e-08	Down
Lmntd1	1622.23	-0.642913	4.31587e-10	1.79238e-08	Down
Pdilt	2649.78	-0.603928	4.39324e-10	1.82046e-08	Down
Gm12206	1043.5	-0.811802	4.50164e-10	1.86124e-08	Down
Spata31d1d	1351.45	-0.804538	4.57432e-10	1.88711e-08	Down
Fthl17a	725.95	-0.838513	4.62889e-10	1.90121e-08	Down
4930524N10Rik	506.674	-0.948022	4.71204e-10	1.92687e-08	Down
Asb15	1018.01	-0.742432	4.88162e-10	1.97886e-08	Down
Spata45	2828.17	-0.761095	5.06432e-10	2.04403e-08	Down
A630023A22Rik	402.191	-1.10379	5.15108e-10	2.07456e-08	Down
Ing3	2171.1	-0.63339	5.26715e-10	2.10765e-08	Down
Tubb6	1989.95	-0.68087	5.61404e-10	2.23686e-08	Down
Gm14145	950.377	-0.835194	7.99166e-10	3.15721e-08	Down
Olfr701	785.793	-0.812979	8.37799e-10	3.28701e-08	Down
Grcc10	1292.87	-0.693941	8.47769e-10	3.31412e-08	Down
Spam1	1826.98	-0.642554	8.58297e-10	3.34826e-08	Down
Mroh9	912.009	-0.750619	8.83488e-10	3.43933e-08	Down
Cfap100	2058.87	-0.605144	8.89596e-10	3.4559e-08	Down
Trpm6	543.053	-0.905082	9.8474e-10	3.81756e-08	Down
Gm21815	1536.91	-0.666062	1.05944e-09	4.0817e-08	Down
A930024E05Rik	540.177	-0.917359	1.1589e-09	4.43737e-08	Down
Csrnp3	974.975	-0.734337	1.24644e-09	4.75304e-08	Down
Cytl1	886.643	-0.757487	1.27321e-09	4.8452e-08	Down
4933416O17Rik	1110.84	-0.696861	1.36732e-09	5.18219e-08	Down
Ybx3	7030.07	-0.654863	1.48115e-09	5.56835e-08	Down
Tmem248	2094.52	-0.624213	1.56567e-09	5.86244e-08	Down
Tmem63c	617.224	-0.897847	1.85664e-09	6.89074e-08	Down
Mmel1	3643.03	-0.619527	1.99399e-09	7.36277e-08	Down
Crls1	1520.54	-0.62916	2.10749e-09	7.72069e-08	Down
Hacd2	2048.83	-0.589037	2.41359e-09	8.79029e-08	Down
Gm15904	510.308	-0.930116	3.64089e-09	1.30561e-07	Down
Elfn1	736.675	-0.961785	4.03402e-09	1.43554e-07	Down
Acbd3	1555.18	-0.608933	4.05559e-09	1.44047e-07	Down
Gm19935	1390.36	-0.67085	4.2888e-09	1.51178e-07	Down
4930471D02Rik	423.538	-1.03187	4.38011e-09	1.53815e-07	Down
Snhg8	325.543	-1.17961	4.49669e-09	1.57612e-07	Down
4930421C12Rik	481.713	-0.96799	4.68701e-09	1.63362e-07	Down
4930562C15Rik	1745.08	-0.801675	4.70268e-09	1.63602e-07	Down
Trim24	2254.8	-0.621049	4.84451e-09	1.68223e-07	Down
1700030N03Rik	714.874	-0.79411	4.9871e-09	1.72852e-07	Down
Klf17	762.429	-0.819236	5.27866e-09	1.82618e-07	Down
1700013D24Rik	1440.6	-0.661589	5.35296e-09	1.84846e-07	Down
Klf5	903.589	-0.776778	5.79976e-09	1.99904e-07	Down
Tmem200a	282.256	-1.20335	6.06136e-09	2.08151e-07	Down
Fam186a	1577.03	-0.603097	6.32188e-09	2.15902e-07	Down
Mex3c	1040.14	-0.710408	7.02106e-09	2.38039e-07	Down
Gm20611	2099.98	-0.604923	7.11065e-09	2.40639e-07	Down
Gm1141	1446.5	-0.736059	7.14406e-09	2.41332e-07	Down
Tex24	1861.26	-0.596586	7.56465e-09	2.54617e-07	Down
Zfp607a	444.255	-1.06084	7.82656e-09	2.62485e-07	Down
Gata2	1006.39	-0.711511	8.02942e-09	2.68324e-07	Down
Amer2	1958.84	-0.679627	8.45655e-09	2.81086e-07	Down
1700025N23Rik	1078.5	-0.676236	9.31819e-09	3.07533e-07	Down
BB019430	621.752	-0.894035	9.57061e-09	3.1475e-07	Down
Igsf3	1005.82	-0.726967	9.98846e-09	3.27337e-07	Down
Tmem81	798.88	-0.740963	1.11378e-08	3.61897e-07	Down
Adam25	690.499	-0.790383	1.14973e-08	3.72851e-07	Down
4933406J10Rik	353.542	-1.10935	1.19316e-08	3.84928e-07	Down
1700092E19Rik	1307.99	-0.646136	1.23506e-08	3.96797e-07	Down
AC151266.1	740.617	-0.813125	1.28477e-08	4.09522e-07	Down
Tfb1m	1276.32	-0.640434	1.30513e-08	4.14595e-07	Down
Gm36849	760.31	-0.792961	1.30814e-08	4.14844e-07	Down
Smpdl3a	881.578	-0.745724	1.39814e-08	4.39647e-07	Down
4930571N24Rik	1100.02	-0.714316	1.66663e-08	5.17961e-07	Down
Lrrc10b	417.957	-0.98104	1.79437e-08	5.55808e-07	Down
Gm36368	257.306	-1.17526	1.915e-08	5.91208e-07	Down
Gm20911	1103.8	-0.65834	2.121e-08	6.48672e-07	Down
Gm6729	572.589	-0.836837	2.122e-08	6.48672e-07	Down
Naif1	1126.99	-0.649406	2.26262e-08	6.86476e-07	Down
Prox2	1300.33	-0.687069	2.26408e-08	6.86476e-07	Down
4921501E09Rik	1172.69	-0.648278	2.34206e-08	7.04394e-07	Down
4931431B13Rik	899.49	-0.696469	2.38279e-08	7.14338e-07	Down
Gm19272	562.275	-0.863459	2.59119e-08	7.73087e-07	Down
Tmem95	645.393	-0.780667	2.96933e-08	8.78876e-07	Down
Gm10601	208.094	-1.25825	3.08767e-08	9.06707e-07	Down
Gnpda2	1269.11	-0.628931	3.15843e-08	9.26027e-07	Down
Nt5c3b	1874.74	-0.58573	3.18108e-08	9.31202e-07	Down
Ccdc27	1675.25	-0.674679	3.19138e-08	9.32753e-07	Down
Dram1	1039.23	-0.652671	3.22764e-08	9.41875e-07	Down
Gm27252	363.985	-1.02818	3.37158e-08	9.82341e-07	Down
Gm3045	1366.56	-0.601841	3.58246e-08	1.03569e-06	Down
Gm29495	731.465	-0.771988	3.83193e-08	1.10099e-06	Down
Ace3	2766.29	-0.593199	3.91678e-08	1.12363e-06	Down
1700047F07Rik	609.425	-0.773608	4.13123e-08	1.18152e-06	Down
Adat2	1182.58	-0.732301	4.4239e-08	1.26135e-06	Down
Itgad	971.26	-0.667399	4.54069e-08	1.28678e-06	Down
Nudcd2	1384.5	-0.604451	4.65112e-08	1.31408e-06	Down
Adam39	670.873	-0.749869	5.14921e-08	1.4417e-06	Down
H2-M5	112	-1.68196	5.3083e-08	1.4818e-06	Down
Ccnl1	1306.59	-0.599473	5.53633e-08	1.54084e-06	Down
4930517O19Rik	598.3	-0.78056	6.0671e-08	1.6711e-06	Down
Ctnna2	810.691	-0.714118	6.19789e-08	1.69959e-06	Down
Rbm43	1477.3	-0.587276	6.57433e-08	1.79976e-06	Down
Dsg1b	176.446	-1.32374	6.67194e-08	1.81804e-06	Down
Dpy19l1	1091.35	-0.764001	6.72158e-08	1.82441e-06	Down
Amph	177.888	-1.3236	6.76892e-08	1.83459e-06	Down
Tbc1d23	974.216	-0.653145	7.42994e-08	2.00211e-06	Down
Tmem210	4079.05	-0.614068	7.68122e-08	2.05807e-06	Down
Myh15	518.641	-0.861744	7.69786e-08	2.05943e-06	Down
Rom1	568.665	-0.807428	7.76225e-08	2.07071e-06	Down
4930572O13Rik	515.129	-0.889284	8.09455e-08	2.1532e-06	Down
Gm43101	148.383	-1.41528	8.55271e-08	2.26216e-06	Down
Epc2	595.67	-0.77108	8.63054e-08	2.27951e-06	Down
Gm44570	364.461	-0.938444	8.7464e-08	2.30685e-06	Down
4921522P10Rik	539.338	-0.807362	8.98781e-08	2.3605e-06	Down
Serp2	1090.94	-0.680599	9.45019e-08	2.45771e-06	Down
1700092C10Rik	699.447	-0.788563	9.52868e-08	2.47367e-06	Down
4930453L07Rik	1183.72	-0.600692	9.53811e-08	2.47367e-06	Down
Nlrc4	633.171	-0.900254	9.58078e-08	2.48129e-06	Down
Slc25a25	1068.49	-0.717103	9.60147e-08	2.4832e-06	Down
Gm5169	764.759	-0.714431	1.00341e-07	2.58791e-06	Down
Cdk2ap1	612.33	-0.784147	1.07697e-07	2.75478e-06	Down
Mroh5	1138.23	-0.625384	1.09882e-07	2.79914e-06	Down
Gpat3	1056.8	-0.697814	1.17061e-07	2.96179e-06	Down
4930440I19Rik	666.288	-0.795507	1.21415e-07	3.05948e-06	Down
Fmnl1	729.435	-0.718001	1.23122e-07	3.09831e-06	Down
4930563M21Rik	864.715	-0.660953	1.24943e-07	3.1399e-06	Down
Arrb1	553.642	-0.788225	1.28129e-07	3.21563e-06	Down
Gm28919	1763.13	-0.594227	1.40597e-07	3.49561e-06	Down
1700121L03Rik	575.589	-0.790779	1.42855e-07	3.54217e-06	Down
1700120G07Rik	1220.57	-0.613018	1.50891e-07	3.70707e-06	Down
Gm34788	241.63	-1.10764	1.67486e-07	4.08251e-06	Down
Gm42654	269.996	-1.08081	1.69338e-07	4.11153e-06	Down
1700017J07Rik	750.216	-0.785499	1.71898e-07	4.16282e-06	Down
Etnk1	854.414	-0.689355	1.80674e-07	4.36402e-06	Down
4930588J15Rik	828.19	-0.663099	1.84232e-07	4.43274e-06	Down
AC154500.1	821.404	-0.675047	1.9066e-07	4.5756e-06	Down
1700028D13Rik	736.325	-0.687614	1.91681e-07	4.59417e-06	Down
Slc22a15	852.745	-0.66081	1.98253e-07	4.7456e-06	Down
Gm21241	1302.69	-0.609354	1.98815e-07	4.75296e-06	Down
Dscc1	1128.82	-0.651019	2.38419e-07	5.62047e-06	Down
4933427D14Rik	1530.64	-0.590371	2.46439e-07	5.78758e-06	Down
Gm33571	1320.36	-0.653677	2.55187e-07	5.95727e-06	Down
Golga7b	1014.85	-0.636024	2.55261e-07	5.95727e-06	Down
Zfp949	1066.87	-0.596145	2.69186e-07	6.25874e-06	Down
Ube2a	597.292	-0.814023	2.89735e-07	6.69478e-06	Down
Pknox2	1962.15	-0.604643	2.94574e-07	6.78977e-06	Down
1700010H22Rik	438.012	-0.822387	3.08499e-07	7.10196e-06	Down
Zfp239	202.559	-1.1633	3.18879e-07	7.33185e-06	Down
Atp10a	1005.98	-0.735144	3.2039e-07	7.35753e-06	Down
Vgll3	951.166	-0.636576	3.2228e-07	7.38275e-06	Down
Gm34297	165.078	-1.28235	3.24928e-07	7.43428e-06	Down
Adipoq	679.874	-0.775327	3.45666e-07	7.83188e-06	Down
Dyrk2	1025.39	-0.611086	4.13491e-07	9.26727e-06	Down
Tnfaip2	1162.82	-0.664673	4.31651e-07	9.60501e-06	Down
Pla2g7	821.729	-0.648344	4.39454e-07	9.73218e-06	Down
Klhdc10	871.19	-0.676612	4.71566e-07	1.04063e-05	Down
1700014D04Rik	2057.51	-0.59674	4.77184e-07	1.0493e-05	Down
Gm33525	236.143	-1.12272	4.79437e-07	1.05301e-05	Down
Arid3a	1218.08	-0.620043	4.86691e-07	1.06643e-05	Down
Fam208b	1339.1	-0.625226	4.88488e-07	1.06786e-05	Down
Nedd9	79.1117	-1.90193	4.91585e-07	1.07337e-05	Down
Prr32	184.374	-1.18588	4.97192e-07	1.08308e-05	Down
Acot10	608.034	-0.755285	5.10935e-07	1.10913e-05	Down
Gpx8	315.293	-1.02727	5.65519e-07	1.21595e-05	Down
Npb	580.168	-0.719787	5.98876e-07	1.27918e-05	Down
Smim9	107.33	-1.63522	6.14966e-07	1.30905e-05	Down
Tmem144	907.986	-0.609147	6.43571e-07	1.36371e-05	Down
Gm12853	631.461	-0.739684	6.71847e-07	1.42201e-05	Down
4930474N05Rik	481.009	-0.805139	6.97639e-07	1.47326e-05	Down
4930567J20Rik	454.859	-0.863603	7.4892e-07	1.56384e-05	Down
Cd5l	449.937	-0.793018	7.48464e-07	1.56384e-05	Down
AC162612.1	375.25	-0.893122	7.76794e-07	1.61481e-05	Down
Gm43412	600.989	-0.723694	8.84151e-07	1.81973e-05	Down
St3gal4	705.493	-0.676913	9.01375e-07	1.84297e-05	Down
Spaca5	826.144	-0.726598	9.02367e-07	1.84298e-05	Down
Dip2b	1767.46	-0.599208	1.02777e-06	2.08088e-05	Down
1700123K08Rik	921.912	-0.593814	1.08885e-06	2.19029e-05	Down
Gm21489	333.339	-0.892091	1.12255e-06	2.24836e-05	Down
Neil3	257.427	-1.0547	1.17308e-06	2.33701e-05	Down
1700071M16Rik	589.093	-0.711461	1.22328e-06	2.42407e-05	Down
Avl9	466.261	-0.774821	1.29908e-06	2.55796e-05	Down
Lrrc37a	881.474	-0.722156	1.33172e-06	2.61672e-05	Down
4930554G24Rik	108.37	-1.46946	1.38199e-06	2.70409e-05	Down
Sec24b	2035.14	-0.632619	1.53475e-06	2.9749e-05	Down
Tsga13	880.643	-0.612502	1.53681e-06	2.97579e-05	Down
Tbc1d2	1456.18	-0.590072	1.56739e-06	3.02871e-05	Down
4930542C16Rik	293.561	-0.913157	1.57399e-06	3.03832e-05	Down
Eif3f	790.957	-0.625638	1.62394e-06	3.12505e-05	Down
Sept14	73.9751	-1.80398	1.63991e-06	3.14279e-05	Down
Fam205a1	568.618	-0.720665	1.64213e-06	3.14382e-05	Down
1700110C19Rik	615.969	-0.719778	1.71506e-06	3.26599e-05	Down
Cep112os1	598.384	-0.71577	1.7744e-06	3.36253e-05	Down
Sorbs1	477.174	-0.748805	1.80278e-06	3.41283e-05	Down
Cemip	966.786	-0.620559	1.90164e-06	3.58906e-05	Down
Slc4a2	680.99	-0.665731	1.92393e-06	3.62013e-05	Down
4930451I11Rik	1216.29	-0.587858	1.95194e-06	3.66587e-05	Down
Nup160	873.162	-0.595609	2.00021e-06	3.73352e-05	Down
Tomm20l	1057.39	-0.641413	2.04247e-06	3.80859e-05	Down
Stk40	1158.72	-0.684202	2.07513e-06	3.86177e-05	Down
Pcolce	824.688	-0.666988	2.09484e-06	3.89457e-05	Down
Qtrt1	765.944	-0.632887	2.11503e-06	3.92819e-05	Down
Slc33a1	744.927	-0.679724	2.21675e-06	4.10077e-05	Down
Gm20915	676.842	-0.670948	2.22514e-06	4.11222e-05	Down
Zswim6	471.504	-0.790738	2.25001e-06	4.14176e-05	Down
Tpte	346.696	-0.844989	2.29552e-06	4.21177e-05	Down
Ccdc74a	607.567	-0.69877	2.31481e-06	4.23509e-05	Down
Gm14525	278.33	-0.914623	2.47093e-06	4.49078e-05	Down
Smad6	445.726	-0.78708	2.56459e-06	4.64291e-05	Down
Adtrp	472.391	-0.776223	2.60456e-06	4.70157e-05	Down
4921529L05Rik	279.753	-1.03853	2.64477e-06	4.76954e-05	Down
Cldn34b4	460.521	-0.739107	2.65848e-06	4.78963e-05	Down
Gm41289	208.735	-1.1008	2.70174e-06	4.85819e-05	Down
Irf2	497.425	-0.725574	2.82796e-06	5.05106e-05	Down
Adam34	403.428	-0.907828	2.89658e-06	5.15879e-05	Down
Gm4985	635.247	-0.648504	2.9113e-06	5.18006e-05	Down
Smim6	870.144	-0.597545	2.94937e-06	5.22784e-05	Down
Loxl1	677.996	-0.636002	3.06606e-06	5.42437e-05	Down
Cdk19os	323.22	-0.880832	3.3912e-06	5.95203e-05	Down
Cldn34c4	690.682	-0.668799	3.46517e-06	6.05577e-05	Down
1700099I09Rik	119.536	-1.34473	3.5571e-06	6.199e-05	Down
Ppp3cc	756.39	-0.641916	3.55482e-06	6.199e-05	Down
1700025D23Rik	611.874	-0.680156	3.60885e-06	6.28332e-05	Down
4930518J21Rik	206.941	-1.07292	3.73763e-06	6.48935e-05	Down
AC169509.1	380.359	-0.808634	3.75768e-06	6.51809e-05	Down
Zdhhc5	1747.67	-0.613664	3.78073e-06	6.54589e-05	Down
Cpa6	227.935	-0.997403	3.84954e-06	6.64464e-05	Down
Gm17229	190.066	-1.09252	3.85202e-06	6.64464e-05	Down
Paqr9	1154.18	-0.596698	4.03708e-06	6.93181e-05	Down
Gm33677	70.1991	-1.79941	4.1243e-06	7.04911e-05	Down
A130010J15Rik	864.941	-0.601684	4.53061e-06	7.6872e-05	Down
Alg12	814.354	-0.592171	4.58424e-06	7.76407e-05	Down
4930528D03Rik	772.824	-0.615307	4.6226e-06	7.81484e-05	Down
Cftr	606.323	-0.666256	4.63724e-06	7.83248e-05	Down
Bola3	981.005	-0.590139	5.23474e-06	8.77808e-05	Down
Gm40292	121.675	-1.38194	5.32028e-06	8.9055e-05	Down
Gm16982	715.001	-0.680407	5.35792e-06	8.95243e-05	Down
Gm38228	158.701	-1.39815	5.42741e-06	9.04423e-05	Down
Gm35060	810.257	-0.587847	5.6633e-06	9.41207e-05	Down
Casq1	197.187	-1.0595	5.90783e-06	9.7576e-05	Down
Gm33586	253.521	-0.9358	5.98236e-06	9.87003e-05	Down
Pin1rt1	239.96	-0.954463	6.20368e-06	0.000102011	Down
4930551O13Rik	252.926	-0.954237	6.25613e-06	0.000102782	Down
Gpx6	757.038	-0.599575	6.43487e-06	0.000105348	Down
Runx2os3	426.803	-0.758045	6.44599e-06	0.000105376	Down
2500004C02Rik	561.292	-0.704391	6.72779e-06	0.000109518	Down
Ano1	209.609	-1.0234	6.76233e-06	0.000109936	Down
Gm26911	158.437	-1.17271	7.06707e-06	0.000114791	Down
Gm5472	289.341	-0.954831	7.08564e-06	0.000114992	Down
Gm43340	151.656	-1.37528	7.33913e-06	0.000118796	Down
Map7d3	270.526	-0.893638	7.55632e-06	0.000121468	Down
Gm35216	794.397	-0.732319	7.7923e-06	0.000124724	Down
4933402D24Rik	277.651	-0.902323	8.20758e-06	0.000130586	Down
Adgrv1	326.947	-0.898354	8.37542e-06	0.000133143	Down
Clca3a1	244.995	-0.919215	8.47779e-06	0.000134541	Down
Slc31a2	574.009	-0.68794	8.49895e-06	0.000134683	Down
Gm5913	560.301	-0.677503	8.55929e-06	0.000135488	Down
Nhsl1	667.84	-0.6233	9.10486e-06	0.000143394	Down
Gm595	816.237	-0.631385	9.21191e-06	0.000144862	Down
Ubald2	461.946	-0.716226	9.21363e-06	0.000144862	Down
4930459C07Rik	328.394	-0.824209	9.35311e-06	0.000146931	Down
4930553M12Rik	703.681	-0.614558	9.72194e-06	0.000152212	Down
1700108J01Rik	1254.06	-0.596585	9.73914e-06	0.000152354	Down
D2hgdh	236.277	-0.967017	9.78083e-06	0.000152878	Down
Fam205a2	58.4302	-1.8541	9.95849e-06	0.000155005	Down
4930545L23Rik	698.921	-0.616253	1.01315e-05	0.000157434	Down
Gm29154	423.5	-0.719355	1.03031e-05	0.000159306	Down
Egr3	833.016	-0.604853	1.04439e-05	0.000161215	Down
Plppr2	333.902	-0.806119	1.04669e-05	0.000161437	Down
Gm48485	511.034	-0.668991	1.04936e-05	0.000161581	Down
Zfp974	357.142	-0.776337	1.05627e-05	0.00016251	Down
Gm32865	167.175	-1.07676	1.10941e-05	0.000170265	Down
Tbce	460.293	-0.692095	1.17744e-05	0.000179524	Down
4930455M05Rik	701.522	-0.684701	1.22277e-05	0.000185676	Down
Gm5347	145.716	-1.15462	1.29508e-05	0.000196017	Down
Vtcn1	140.994	-1.15967	1.32875e-05	0.000199977	Down
Gm37294	219.232	-0.94978	1.36756e-05	0.000205652	Down
AC124526.1	182.581	-1.04079	1.38828e-05	0.0002086	Down
Gm527	210.348	-0.986014	1.43947e-05	0.000215597	Down
Carlr	1117.39	-0.610862	1.47434e-05	0.000220288	Down
Peg13	357.072	-0.785634	1.49501e-05	0.000223198	Down
4933433G08Rik	276.224	-0.870614	1.52463e-05	0.000227438	Down
Gm40289	454.096	-0.734201	1.65296e-05	0.000244237	Down
Speer4f2	462.989	-0.695134	1.67466e-05	0.000246856	Down
Gm30676	138.962	-1.17002	1.67612e-05	0.000246878	Down
Amn	499.688	-0.65616	1.68434e-05	0.000247696	Down
Slc39a12	170.689	-1.07302	1.72896e-05	0.000253259	Down
Suv39h2	370.196	-0.770152	1.76127e-05	0.000257185	Down
Pibf1	709.948	-0.592324	1.80478e-05	0.000263125	Down
Afm	148.37	-1.25793	1.88295e-05	0.000273879	Down
Gm16163	154.141	-1.13402	1.96026e-05	0.000283797	Down
4930598N05Rik	635.862	-0.596719	2.02909e-05	0.000292625	Down
Gm35496	276.038	-0.831204	2.05046e-05	0.00029541	Down
Irak4	267.962	-0.843221	2.05157e-05	0.00029541	Down
Ston1	560.425	-0.643185	2.06494e-05	0.000297105	Down
AC122213.1	141.827	-1.25059	2.08911e-05	0.00030012	Down
Gm6410	371.226	-0.734928	2.11287e-05	0.000302875	Down
1700047G07Rik	81.1765	-1.49206	2.11553e-05	0.000302983	Down
Inpp5j	237.028	-0.900998	2.16172e-05	0.000308649	Down
Kat2b	422.365	-0.708832	2.16964e-05	0.000309396	Down
Gm6660	231.379	-0.935029	2.24158e-05	0.000318588	Down
Man2a1	310.224	-0.860667	2.2979e-05	0.000325847	Down
Gm32171	157.866	-1.13905	2.32683e-05	0.000329449	Down
Gm43356	427.638	-0.726525	2.39991e-05	0.00033851	Down
Frat2	429.448	-0.69836	2.47603e-05	0.000347932	Down
4930590H14Rik	291.389	-0.844344	2.4905e-05	0.000349702	Down
Bnc2	159.717	-1.1418	2.50798e-05	0.000351627	Down
Tmem178b	361.786	-0.750144	2.60581e-05	0.00036452	Down
Jph4	338.604	-0.748026	2.7103e-05	0.000376876	Down
Pcolce2	119.429	-1.20928	2.72136e-05	0.000378131	Down
Large2	152.172	-1.20752	2.77953e-05	0.000385066	Down
Gm13266	405.65	-0.691	2.84571e-05	0.000393358	Down
Gm5463	375.561	-0.737975	2.95228e-05	0.000405982	Down
Gm45079	159.495	-1.10147	3.30974e-05	0.000450816	Down
Ctnnd2	347.371	-0.807942	3.40179e-05	0.000462005	Down
Gm14151	455.722	-0.689297	3.41582e-05	0.000463572	Down
1700123M08Rik	319.029	-0.820364	3.47807e-05	0.000471334	Down
4930591A17Rik	280.828	-0.831328	3.49517e-05	0.000472964	Down
Itga2	284.827	-0.830505	3.55144e-05	0.000478841	Down
Vamp1	361.203	-0.78608	3.57946e-05	0.00048227	Down
5430427N15Rik	177.62	-1.00589	3.66144e-05	0.00049154	Down
Kif11	723.422	-0.612441	3.69465e-05	0.000494717	Down
1700058P15Rik	191.381	-0.995092	3.71574e-05	0.000496412	Down
Hs3st4	453.314	-0.658862	3.71903e-05	0.000496412	Down
Map3k5	117.281	-1.28211	4.10459e-05	0.000541672	Down
Gm43322	60.4515	-1.67258	4.15971e-05	0.000547784	Down
AC147219.2	246.42	-0.890355	4.23572e-05	0.000556222	Down
Dcun1d5	361.555	-0.709531	4.41406e-05	0.000575588	Down
Xndc1	501.171	-0.665077	4.63335e-05	0.000600821	Down
Gm26555	402.207	-0.679668	4.6594e-05	0.000603779	Down
4930440C22Rik	116.768	-1.26391	4.68614e-05	0.00060609	Down
Gm35386	498.22	-0.62475	4.77499e-05	0.000615337	Down
Pcmtd2	463.999	-0.657069	4.78006e-05	0.000615565	Down
Gm38381	115.793	-1.18362	4.8686e-05	0.000626344	Down
1700029I15Rik	377.675	-0.743778	5.11147e-05	0.000654626	Down
Ctdnep1	707.826	-0.598091	5.11803e-05	0.000655016	Down
Kcnc2	130.89	-1.15214	5.48414e-05	0.000698994	Down
Gm10999	497	-0.647511	5.82329e-05	0.000737682	Down
Cldn34b3	280.928	-0.784041	5.88487e-05	0.000743967	Down
Muc16	457.003	-0.636359	5.89295e-05	0.000744484	Down
Gm30165	149.921	-1.13427	5.9137e-05	0.000746094	Down
4930431F12Rik	189.519	-0.931638	5.93548e-05	0.00074783	Down
Gm20616	562.409	-0.587598	5.94709e-05	0.000748643	Down
Pgbd1	166.961	-1.02679	6.02444e-05	0.000756993	Down
Gm13337	316.464	-0.751082	6.13396e-05	0.000769717	Down
Ccdc71l	76.2208	-1.50108	6.16675e-05	0.000771754	Down
Tmem79	403.906	-0.670279	6.29429e-05	0.00078666	Down
Clec4a2	293.143	-0.770989	6.41148e-05	0.000799163	Down
Gm19531	67.6633	-1.6097	6.75046e-05	0.000838055	Down
Bcas1	552.733	-0.609452	6.75628e-05	0.000838219	Down
Erf	328.468	-0.802425	6.77326e-05	0.000839209	Down
Lrp8os1	306.547	-0.739197	6.80128e-05	0.000842121	Down
Pla2g4d	326.927	-0.837841	6.96317e-05	0.000858745	Down
4930579C12Rik	522.253	-0.631205	7.48947e-05	0.000916981	Down
Gm6880	502.617	-0.624506	7.54117e-05	0.000922099	Down
Try5	190.755	-0.935483	7.67051e-05	0.000936073	Down
Pigg	378.104	-0.712106	7.95198e-05	0.000967258	Down
Gm5935	354.588	-0.695585	8.10746e-05	0.000983604	Down
Ssxb2	267.936	-0.774206	8.56306e-05	0.00103083	Down
Bmp1	247.013	-0.8226	8.74138e-05	0.00105026	Down
Col9a1	223.863	-0.912534	8.82234e-05	0.00105726	Down
Aox3	563.671	-0.690596	8.91903e-05	0.00106748	Down
4933436F18Rik	199.224	-0.889313	8.99325e-05	0.00107567	Down
Gm31925	207.148	-0.914228	9.1403e-05	0.00109166	Down
Ssxb1	540.599	-0.612639	9.19356e-05	0.00109612	Down
Ube2dnl2	383.944	-0.673438	9.53704e-05	0.00113344	Down
Ppargc1b	137.692	-1.05799	9.71007e-05	0.00114961	Down
AC119996.1	278.991	-0.770992	0.000103897	0.00122	Down
Wee1	419.873	-0.644222	0.000105059	0.00123132	Down
1700061H18Rik	43.5667	-1.90335	0.000109905	0.00128007	Down
Prss47	514.481	-0.632406	0.000111277	0.00129443	Down
Gm5487	263.966	-0.800138	0.000116715	0.0013476	Down
4930448D08Rik	148.904	-1.07372	0.000119104	0.00137094	Down
Gm29740	245.342	-0.816379	0.000119831	0.00137592	Down
4932411N23Rik	196.145	-0.911302	0.000119925	0.00137615	Down
4933423P22Rik	450.785	-0.648072	0.000121723	0.00139335	Down
Gm26771	134.006	-1.2158	0.000124919	0.00142207	Down
Prdm4	531.732	-0.595451	0.000125088	0.00142314	Down
Pkd2	273.798	-0.798461	0.000127596	0.00144725	Down
Dnajc19	510.69	-0.599054	0.000128317	0.00145366	Down
Slc35a3	261.891	-0.795772	0.000130606	0.0014769	Down
Tm9sf3	720.94	-0.595094	0.000131875	0.00148674	Down
Gip	227.418	-0.876461	0.000132646	0.00149385	Down
Rpl29-ps2	145.137	-1.03971	0.000137507	0.00154093	Down
Gm12260	309.527	-0.715638	0.000138497	0.00155015	Down
Rhobtb3	363.468	-0.695905	0.000139013	0.00155406	Down
4930404H11Rik	86.821	-1.29947	0.00014213	0.001587	Down
Tapbpl	443.971	-0.616676	0.000142455	0.00158873	Down
Gm45604	231.673	-0.857602	0.000147824	0.00164467	Down
Agtr1a	493.601	-0.652984	0.000148221	0.00164766	Down
Gm10037	355.923	-0.661119	0.000148269	0.00164766	Down
Cpvl	373.009	-0.657881	0.00015084	0.00167177	Down
Gm34307	258.632	-0.785298	0.000155186	0.0017133	Down
Gsap	437.062	-0.637452	0.000158987	0.00175008	Down
4930480C01Rik	80.3369	-1.36534	0.000162221	0.00178043	Down
Gm16555	527.351	-0.624594	0.000163813	0.00179578	Down
Nckap5l	153.207	-0.973853	0.000164262	0.00179964	Down
Hist1h4a	479.031	-0.591091	0.00016786	0.00183153	Down
Zfp941	181.461	-0.890859	0.000171093	0.00186027	Down
Gm13857	389.671	-0.672584	0.000173132	0.00187915	Down
4930545H06Rik	169.318	-0.910554	0.000174512	0.00189159	Down
C1qtnf3	209.81	-0.890878	0.000174581	0.00189159	Down
Klhl32	204.784	-0.848432	0.000175864	0.00190327	Down
Trim9	109.952	-1.12239	0.000181312	0.0019543	Down
Hist1h2al	464.92	-0.631947	0.000183353	0.00197174	Down
AC154457.3	59.8044	-1.57032	0.000183966	0.00197718	Down
Npas1	199.364	-0.874064	0.000187354	0.00201012	Down
Gm35818	316.11	-0.717994	0.000190082	0.00203822	Down
Col19a1	201.953	-0.877361	0.00019438	0.00207714	Down
Pgap1	498.129	-0.623098	0.000195889	0.00209086	Down
1700056N10Rik	367.536	-0.65913	0.000199181	0.00211752	Down
1700018L02Rik	539.309	-0.601833	0.000200265	0.00212662	Down
Gm46332	168.965	-0.974975	0.000203788	0.00215666	Down
Slc25a24	295.682	-0.703146	0.000208762	0.0022043	Down
Gm29413	430.831	-0.602417	0.00022249	0.00232946	Down
4930532I03Rik	247.553	-0.757356	0.000226914	0.00237179	Down
Gm35025	305.352	-0.700187	0.000235501	0.00245329	Down
Gm2012	356.44	-0.668	0.00023963	0.0024891	Down
Antxr2	426.484	-0.643383	0.0002401	0.00249007	Down
Gm20383	42.1633	-1.83661	0.000243489	0.00251961	Down
AC127690.3	55.5788	-1.56824	0.000246097	0.00254237	Down
Msr1	334.266	-0.654935	0.00025019	0.00257609	Down
Ppm1k	215.312	-0.89054	0.00025182	0.00258858	Down
Gm3235	48.5265	-1.67177	0.000259813	0.00266634	Down
Gm37945	209.328	-0.816147	0.000261471	0.00267746	Down
Gm45259	58.384	-1.52422	0.000261357	0.00267746	Down
Gm49550	164.847	-0.896659	0.000270243	0.00275518	Down
Dapl1	295.989	-0.818087	0.000277503	0.00281708	Down
Ephx4	467.661	-0.595799	0.000285171	0.00288529	Down
Pdgfd	167.443	-0.96445	0.000285687	0.00288894	Down
4930477N07Rik	272.845	-0.726326	0.000286038	0.00288981	Down
Zscan10	128.698	-0.99638	0.000306009	0.0030691	Down
Sez6l	581.829	-0.590878	0.000313861	0.00313643	Down
Stk-ps2	418.967	-0.627875	0.000316757	0.00315859	Down
Gm12551	277.864	-0.702214	0.000319583	0.00318507	Down
4930408O17Rik	330.214	-0.675137	0.000321116	0.00319523	Down
9130002K18Rik	43.1053	-1.83701	0.000323409	0.00321119	Down
1700083H02Rik	215.411	-0.784097	0.000327019	0.0032453	Down
1700086D15Rik	168.402	-0.88859	0.000327378	0.00324714	Down
Gm10791	144.007	-0.988202	0.000329226	0.00326026	Down
Zc3h8	293.071	-0.695913	0.000329654	0.00326277	Down
Myo6	230.092	-0.758701	0.000331333	0.00327764	Down
Siae	614.923	-0.597517	0.000334301	0.00330526	Down
Gm20824	244.299	-0.775509	0.000335421	0.00331409	Down
Gm15900	74.8074	-1.31988	0.000350547	0.00343673	Down
Tcte3	427.364	-0.663973	0.000352152	0.00344702	Down
1700023C21Rik	61.756	-1.53814	0.000353643	0.00345255	Down
A630095N17Rik	416.16	-0.59608	0.00035668	0.00347675	Down
Gm35239	72.1779	-1.42948	0.000359659	0.00350212	Down
1700105P06Rik	355.242	-0.693194	0.000378791	0.00365029	Down
Adam26b	405.89	-0.663945	0.000392308	0.00375339	Down
4933413L06Rik	414.707	-0.609485	0.000402818	0.00383624	Down
Gm47423	94.503	-1.184	0.000406934	0.00387133	Down
Gm10488	248.48	-0.721066	0.000412074	0.00391239	Down
H2afb3	378.867	-0.622665	0.000412711	0.00391645	Down
1810037I17Rik	366.344	-0.634412	0.00041601	0.00394174	Down
Gm44112	173.564	-0.848965	0.000415685	0.00394174	Down
Gm34829	392.482	-0.591519	0.000429287	0.00405312	Down
Gm48750	114.662	-1.10189	0.000429771	0.00405564	Down
Trem1	233.076	-0.735926	0.000432003	0.00407258	Down
Dlx6	171.751	-0.853635	0.000433117	0.00408101	Down
AC140413.3	69.3713	-1.39328	0.000437827	0.00411614	Down
Dnase1l3	2221.8	-0.839305	0.000458512	0.00429211	Down
Rhox11-ps2	333.834	-0.639088	0.000464867	0.00434287	Down
Atxn1	159.591	-0.961471	0.000476249	0.00442923	Down
Gm6121	219.313	-0.773455	0.000485355	0.00448706	Down
AC154178.1	162.91	-0.924519	0.00049197	0.00453698	Down
Sostdc1	190.023	-0.80323	0.000503438	0.004629	Down
AC102255.3	180.277	-0.831027	0.00050999	0.00467771	Down
Runx2	121.25	-1.01324	0.000522071	0.00476508	Down
Gm42467	277.009	-0.765485	0.000530686	0.00483144	Down
Trpm3	52.4214	-1.51069	0.000534194	0.00485434	Down
Pbx1	236.943	-0.776143	0.000538223	0.00488382	Down
Jakmip2	135.619	-0.987641	0.000547484	0.00495044	Down
AC165153.2	400.822	-0.589202	0.000553085	0.00499438	Down
Gstm4	370.289	-0.593151	0.000567856	0.00510304	Down
Rgs6	69.5341	-1.3036	0.000567612	0.00510304	Down
Bpifb3	109.279	-1.03335	0.000576332	0.00516924	Down
4930404N11Rik	189.372	-0.823035	0.000584143	0.00523176	Down
Gm37422	242.363	-0.751485	0.000589836	0.00526504	Down
Cmpk2	103.438	-1.09724	0.000620611	0.00548722	Down
Igkv4-63	370.746	-0.602312	0.00062288	0.00550205	Down
Vav1	333.998	-0.652503	0.000622723	0.00550205	Down
4930417O13Rik	201.288	-0.79405	0.000623546	0.00550533	Down
4930500F04Rik	187.821	-0.800521	0.000627293	0.00553317	Down
AC158774.1	343.908	-0.690225	0.000637103	0.0056081	Down
Rassf9	415.499	-0.590679	0.000638088	0.00561247	Down
Gdap1	222.492	-0.779557	0.000644506	0.00565557	Down
Gfra1	286.117	-0.652371	0.000655091	0.00573497	Down
Slxl1	234.41	-0.792091	0.000656865	0.00574511	Down
4930447K03Rik	178.223	-0.832251	0.000665507	0.00580568	Down
Gm4942	217.312	-0.778843	0.000679236	0.00591028	Down
Gm40918	215.09	-0.928799	0.000679696	0.00591152	Down
Zfp93	276.367	-0.711622	0.000681507	0.00592174	Down
Gm29601	232.969	-0.758424	0.000684772	0.00594001	Down
Fam174a	590.205	-0.59806	0.000695669	0.00601118	Down
4930452A19Rik	202.692	-0.816623	0.000701849	0.00605897	Down
Gm35309	98.6313	-1.0702	0.000704466	0.00607561	Down
Gpr15	151.528	-0.875631	0.000709038	0.00610452	Down
4930562F07Rik	272.956	-0.700759	0.000717759	0.00617079	Down
Gm31048	65.1583	-1.31869	0.000730243	0.00626926	Down
H2-M6-ps	58.1263	-1.43163	0.000730114	0.00626926	Down
A330070K13Rik	70.5518	-1.28964	0.000761442	0.00649941	Down
Pabpc1l	162.222	-0.838911	0.00076747	0.00653471	Down
Gm15908	300.605	-0.632573	0.000770481	0.00654838	Down
Pitpnm2os1	376.283	-0.593293	0.000808446	0.00683368	Down
Elovl6	413.221	-0.590912	0.000812294	0.00686309	Down
Slc41a2	161.654	-0.877865	0.000823275	0.00694328	Down
Prickle2	87.8419	-1.16922	0.000842651	0.00707152	Down
Fcmr	136.264	-1.00721	0.000845078	0.0070855	Down
Ing4	303.951	-0.652687	0.000853307	0.00714166	Down
Gpm6a	54.4915	-1.44192	0.000886355	0.00738277	Down
Cntn6	338.623	-0.596465	0.000890826	0.00741242	Down
4930448I06Rik	107.398	-1.07888	0.000895553	0.00744843	Down
Fam57b	211.125	-0.765754	0.000902247	0.0074874	Down
Bicral	338.752	-0.602979	0.000911399	0.00755663	Down
Gm12350	170.479	-0.825367	0.000914144	0.00757265	Down
Dusp23	240.375	-0.72213	0.000923326	0.00763176	Down
Slc17a6	110.854	-1.01871	0.000936775	0.00771898	Down
A730035I17Rik	205.508	-0.803978	0.000948508	0.00779843	Down
4930572G02Rik	178.034	-0.814245	0.000965882	0.00792729	Down
Gm16907	210.257	-0.750316	0.000965833	0.00792729	Down
Gm43403	219.398	-0.724266	0.000974455	0.00798711	Down
Pip5k1bos	338.816	-0.613242	0.000991913	0.00811065	Down
Postn	69.6608	-1.32876	0.00100923	0.00822702	Down
Gm21209	97.9965	-1.11353	0.0010146	0.00826171	Down
Gm26799	210.691	-0.734433	0.00101988	0.00830105	Down
Pus7l	187.871	-0.799254	0.00103025	0.00837082	Down
Dclre1b	356.65	-0.618062	0.00103535	0.00840132	Down
Adgrf3	500.631	-0.620424	0.00104302	0.00845987	Down
Cldn34d	158.821	-0.819353	0.00106423	0.00859826	Down
AC166164.1	153.031	-0.848259	0.00109208	0.00878139	Down
Far1os	262.689	-0.659868	0.00115447	0.0091815	Down
Gm40603	28.1819	-1.94793	0.00116242	0.00922368	Down
4930441J16Rik	270.049	-0.635338	0.00118159	0.00935192	Down
Gm10309	214.741	-0.738653	0.00118922	0.00939638	Down
Gm19026	113.916	-0.951901	0.00120375	0.00949104	Down
Kdm6bos	147.332	-0.869857	0.00122255	0.00960273	Down
Nckap5los	77.6149	-1.1522	0.00125123	0.00979499	Down
Gm11269	184.723	-0.769435	0.0012665	0.00989032	Down
Gm45580	227.471	-0.759779	0.00126615	0.00989032	Down
Mppe1	89.5159	-1.05695	0.00127052	0.00991268	Down
Ssxb6	357.361	-0.601132	0.00127664	0.00993967	Down
Zfp759	383.24	-0.630261	0.00134734	0.0104032	Down
Gm5554	127.206	-0.944995	0.00138679	0.0106681	Down
Hist1h2ag	161.153	-0.795845	0.00139335	0.0107141	Down
Otud5	297.737	-0.627656	0.00141768	0.0108743	Down
4930579M01Rik	115.657	-0.933024	0.00142435	0.0109165	Down
Gm26648	280.568	-0.654791	0.00143801	0.0110076	Down
Exoc3l4	85.2776	-1.16879	0.0014658	0.0111791	Down
Erbin	222.643	-0.698761	0.00147329	0.0112132	Down
Gm21056	68.0112	-1.23372	0.0014964	0.0113706	Down
Vinac1	196.333	-0.752192	0.00150589	0.0114241	Down
4930529C04Rik	176.335	-0.820432	0.00154045	0.0116389	Down
4930548H24Rik	245.704	-0.668568	0.00157156	0.011826	Down
Gm36231	86.7416	-1.05495	0.00157729	0.0118565	Down
Parp8	199.303	-0.734571	0.00158127	0.0118751	Down
Gm29994	216.564	-0.698306	0.00159415	0.0119488	Down
Ext1	105.59	-1.00417	0.00160405	0.0119882	Down
Il1rap	88.3292	-1.07076	0.00162186	0.0120972	Down
Slc44a5	225.601	-0.680951	0.00164328	0.0122275	Down
Pdzrn4	73.9902	-1.1349	0.00165801	0.0123224	Down
Gm38215	135.135	-0.876999	0.00166585	0.0123659	Down
Cpox	90.9791	-1.05055	0.0016696	0.0123888	Down
Anks1b	219.327	-0.677505	0.00167416	0.0124177	Down
4930413E15Rik	278.637	-0.636245	0.00167626	0.0124283	Down
Gm21853	193.836	-0.718447	0.00168063	0.012436	Down
Gm11656	92.6041	-1.0171	0.00168399	0.0124559	Down
Gm30709	108.79	-0.946742	0.00169502	0.0125226	Down
4930520M14Rik	161.384	-0.779004	0.001721	0.0126794	Down
Slc7a14	246.523	-0.647441	0.00174798	0.0128578	Down
Prr15	87.3894	-1.09548	0.0017616	0.0129376	Down
4933425M03Rik	78.4132	-1.1022	0.00178106	0.0130497	Down
Gm10741	155.626	-0.810397	0.00178049	0.0130497	Down
Etfb	272.51	-0.62929	0.00180049	0.0131456	Down
Gm35028	192.037	-0.721486	0.00181658	0.0132371	Down
Prox1	177.672	-0.786027	0.00182946	0.0133154	Down
Gm5073	127.252	-0.961449	0.0018383	0.0133692	Down
Gm31447	118.397	-0.891848	0.00187325	0.0135758	Down
Cdh12	285.934	-0.602043	0.00190974	0.0138027	Down
Gm21095	244.224	-0.636616	0.00192115	0.0138798	Down
Zfp507	324.391	-0.599142	0.0019575	0.0141151	Down
1700128E19Rik	214.052	-0.674104	0.00196463	0.0141555	Down
AC154423.1	254.143	-0.629485	0.00196463	0.0141555	Down
Samt2	149.445	-0.807605	0.00197551	0.0142229	Down
Abca12	110.311	-0.919796	0.00199134	0.0143203	Down
Gm29866	137.468	-0.935019	0.00199661	0.0143479	Down
Ccdc177	73.114	-1.11988	0.00200458	0.0143767	Down
4930553E22Rik	217.413	-0.671564	0.00200998	0.0143932	Down
Gm49193	121.608	-0.87982	0.00201681	0.0144311	Down
B230317F23Rik	266.775	-0.60855	0.00202475	0.0144768	Down
Mpdz	154.502	-0.790016	0.00205714	0.0146859	Down
Gm26662	119.022	-0.889671	0.00208094	0.0148387	Down
4930456L15Rik	54.6076	-1.29867	0.00209779	0.014936	Down
Gm37600	143.407	-0.807075	0.00211453	0.0150265	Down
Zfp65	81.7004	-1.05341	0.00212211	0.0150746	Down
Gm40375	124.746	-0.875375	0.00213988	0.0151893	Down
Gm45843	41.6552	-1.64932	0.0021553	0.0152697	Down
Gm6598	197.712	-0.715128	0.00219284	0.0155121	Down
Gm42538	101.97	-0.947816	0.00222715	0.0156825	Down
Gm47644	44.595	-1.51712	0.00223772	0.0157341	Down
Atrnl1	155.076	-0.791869	0.00224197	0.015758	Down
Gm47013	72.7304	-1.11903	0.00225933	0.0158479	Down
Olfr787	23.3199	-2.06856	0.00227097	0.0159079	Down
Stk32b	93.0778	-0.981367	0.00229939	0.0160647	Down
Gm31123	362.176	-0.595826	0.00231652	0.0161783	Down
Plac1	57.5466	-1.25315	0.00240314	0.0166647	Down
5830448L01Rik	323.713	-0.592721	0.00244087	0.0168574	Down
Gm21739	92.098	-1.01604	0.0024981	0.0172271	Down
1700011B04Rik	169.335	-0.738364	0.00251372	0.0173284	Down
Gm30934	197.741	-0.699164	0.00253332	0.0174441	Down
1700007E05Rik	295.748	-0.635731	0.00253984	0.0174697	Down
Npas3	371.911	-0.638153	0.00255772	0.0175733	Down
Gm47960	180.236	-0.711024	0.0025685	0.0176278	Down
2610206C17Rik	52.2059	-1.36369	0.00258526	0.0177168	Down
Gm8341	126.713	-0.837796	0.00258674	0.0177204	Down
1700042D02Rik	87.5171	-1.00091	0.00259599	0.0177578	Down
AC108409.1	270.301	-0.649342	0.00259601	0.0177578	Down
Gm45571	51.1972	-1.30698	0.0026331	0.0179585	Down
Ces5a	266.603	-0.62972	0.00268847	0.0182497	Down
Scd3	154.559	-0.822898	0.00271515	0.018404	Down
1110002O04Rik	85.4359	-1.00343	0.00277311	0.0187346	Down
Hsp25-ps1	90.1698	-0.982034	0.00279178	0.0188004	Down
4930524J08Rik	217.006	-0.654836	0.00279425	0.0188103	Down
Gm7666	223.621	-0.674261	0.00280947	0.0188906	Down
1700029B24Rik	107.091	-0.955477	0.00281158	0.0188928	Down
Gja1	209.278	-0.702756	0.00281781	0.0189142	Down
Gm17111	120.915	-0.935072	0.00282942	0.0189581	Down
Lmo7	71.2077	-1.12199	0.00285681	0.0190974	Down
Palld	304.436	-0.592354	0.00286362	0.0191253	Down
Esrrb	133.054	-0.818052	0.00289709	0.0193142	Down
1700041C23Rik	273.29	-0.601807	0.00294072	0.0195562	Down
Gm32052	132.965	-0.88401	0.00300234	0.0199012	Down
Gm47453	70.8202	-1.09126	0.00300394	0.0199012	Down
Gm33242	231.858	-0.621736	0.00301301	0.0199374	Down
Gm25626	28.6347	-1.81256	0.00303253	0.0200381	Down
Gm41322	56.5574	-1.24272	0.0030741	0.0202697	Down
Gm37459	26.3126	-1.82174	0.00315054	0.0206751	Down
4930471G24Rik	53.3448	-1.25296	0.00317451	0.0207921	Down
Pam	112.64	-0.862958	0.00322449	0.0210603	Down
Gm20817	348.016	-0.650655	0.0032317	0.0210926	Down
Gm15966	176.098	-0.708665	0.00325476	0.021206	Down
Myo1e	210.045	-0.649297	0.00327378	0.0213075	Down
Alg14	80.1285	-1.03711	0.00335176	0.0217241	Down
Gm10874	64.18	-1.13899	0.00337166	0.0218076	Down
Gm34721	31.4673	-1.74049	0.00338665	0.0218818	Down
Gm44577	189.812	-0.686403	0.00339112	0.0218997	Down
4930544M13Rik	87.3181	-0.968889	0.00342458	0.0220733	Down
1700061E18Rik	111.055	-0.872475	0.00347514	0.0223067	Down
Pcdhga1	52.9164	-1.35664	0.00349957	0.022448	Down
4930502A04Rik	184.561	-0.681307	0.00350455	0.0224723	Down
4933417C20Rik	262.888	-0.601055	0.00352646	0.0225817	Down
Eef1akmt1	272.415	-0.6026	0.0035525	0.0227045	Down
Gm29502	93.0559	-1.01676	0.00356385	0.0227586	Down
Gm2245	239.628	-0.727317	0.00359643	0.0229196	Down
4930474H20Rik	104.338	-0.882784	0.00365038	0.0232079	Down
Gm11840	98.0776	-0.938142	0.00366101	0.0232675	Down
Gm35615	80.6415	-1.02457	0.00368388	0.0233333	Down
Gm48613	81.4082	-1.00799	0.0037083	0.0234482	Down
Cers6	122.046	-0.858873	0.00376163	0.0237532	Down
Gm18003	133.002	-0.824895	0.00376422	0.0237615	Down
Gm3448	239.19	-0.693714	0.00384538	0.024188	Down
Gm8539	87.4216	-1.02916	0.00386724	0.0242885	Down
Gm13862	168.905	-0.730423	0.00395395	0.0247663	Down
Wars2	131.507	-0.843112	0.00396429	0.0248227	Down
4933427J07Rik	133.636	-0.776999	0.00397679	0.0248676	Down
Gm29165	27.2915	-1.75842	0.00403708	0.0251603	Down
4930522O17Rik	261.28	-0.639516	0.00413198	0.0255722	Down
4930451E10Rik	252.125	-0.661698	0.00421713	0.0259871	Down
Gm48301	75.7464	-1.03919	0.0042231	0.0260067	Down
Gm29663	23.5639	-1.90994	0.00425136	0.0261462	Down
Gm43966	162.798	-0.77553	0.00429671	0.0263468	Down
AC119982.1	84.8066	-0.979345	0.0043329	0.0265077	Down
Irf4	114.159	-0.844101	0.00432954	0.0265077	Down
4930551I23Rik	107.335	-0.919974	0.00440196	0.0268158	Down
4930553I21Rik	58.3338	-1.18741	0.00445549	0.0270624	Down
Etaa1os	150.893	-0.724983	0.00454138	0.0274767	Down
Gm47895	38.3204	-1.42937	0.0045482	0.027509	Down
1700003L19Rik	165.824	-0.735682	0.00458268	0.0276727	Down
Gm27227	241.64	-0.617717	0.00464515	0.0279594	Down
1700010G06Rik	95.1611	-0.937145	0.00466973	0.0280623	Down
1700109G15Rik	117.184	-0.868478	0.00466928	0.0280623	Down
Gm28876	118.484	-0.85499	0.00467852	0.0281058	Down
Gm46419	135.013	-0.759794	0.00477683	0.0285675	Down
Gm18113	133.219	-0.764921	0.00478402	0.0286013	Down
1700029M03Rik	223.208	-0.649757	0.00480287	0.0286773	Down
Insr	108.972	-0.884238	0.00483574	0.0287998	Down
Gm19931	72.2914	-1.05895	0.00485549	0.0288903	Down
Erich6b	121.952	-0.800708	0.0048723	0.0289712	Down
Gm33308	103.105	-0.862282	0.00488209	0.0290202	Down
Gm49603	91.8749	-0.945467	0.00491429	0.0291744	Down
Lipf	164.021	-0.728831	0.00498133	0.0295066	Down
Gm45012	49.8635	-1.34569	0.00499998	0.0295889	Down
AC154912.2	240.243	-0.622988	0.00502483	0.0297171	Down
Dct	221.018	-0.637519	0.0050425	0.0297744	Down
AC140413.1	95.5602	-0.940137	0.00510821	0.0300957	Down
Gm43496	143.174	-0.801188	0.00515607	0.0303297	Down
Shisa2	198.865	-0.64275	0.00515775	0.0303301	Down
Gm21638	259.902	-0.60544	0.00524921	0.0307515	Down
1700012J15Rik	171.447	-0.689875	0.00526946	0.0308508	Down
4933412O06Rik	263.321	-0.613867	0.0053195	0.0311046	Down
Hey1	80.8039	-1.04189	0.00534057	0.0311985	Down
Tmeff1	182.489	-0.719071	0.00542214	0.0315465	Down
Fgf10	100.135	-0.894208	0.00544732	0.0316548	Down
Gm36617	85.0657	-1.08029	0.00556551	0.0321998	Down
Ppp3r1	85.2448	-0.954743	0.00559005	0.0323017	Down
Pcdhgb2	180.228	-0.656483	0.00566155	0.0326441	Down
Gm16445	99.542	-0.857997	0.00567001	0.0326633	Down
Lnpep	129.38	-0.774061	0.00567015	0.0326633	Down
Apol7c	155.4	-0.762606	0.00571964	0.0328943	Down
Gm21201	30.6635	-1.55437	0.0057438	0.0330061	Down
Gm32365	62.8268	-1.07332	0.00578683	0.0332124	Down
Otop1	223.799	-0.603049	0.00578955	0.0332178	Down
1700023G09Rik	68.4786	-1.03822	0.00579285	0.0332265	Down
Wscd2	263.462	-0.590012	0.00580078	0.0332514	Down
4930532M18Rik	113.895	-0.815983	0.00586717	0.0335496	Down
Eif3s6-ps1	52.0444	-1.20168	0.00589737	0.0337016	Down
9430034N14Rik	27.131	-1.78876	0.00590959	0.033761	Down
Gm20753	176.753	-0.653214	0.00598944	0.0341211	Down
Gm38551	65.4032	-1.07827	0.00604241	0.0343036	Down
Cacna2d1	133.013	-0.764267	0.0060518	0.0343316	Down
Gm48616	170.403	-0.661184	0.00610551	0.0345837	Down
3830403N18Rik	104.226	-0.861463	0.00613925	0.0347326	Down
Gm13496	51.1401	-1.19823	0.00615724	0.0348027	Down
Gm35021	39.6376	-1.42037	0.00626651	0.0353453	Down
Ptprd	102.812	-0.840232	0.00629564	0.035456	Down
Gm10343	186.979	-0.688178	0.00632548	0.0355489	Down
1700007J10Rik	180.335	-0.652859	0.00641574	0.0359802	Down
Tanc1	177.65	-0.658463	0.00652638	0.0365128	Down
Gm36017	67.5707	-1.02566	0.00653061	0.0365147	Down
Mdga2	177.562	-0.6937	0.00657234	0.0367149	Down
1810046K07Rik	79.8128	-0.969795	0.00662491	0.0369754	Down
Gm15877	29.8513	-1.56731	0.00668491	0.0372656	Down
Tpm3-rs7	166.992	-0.67931	0.00673388	0.0374826	Down
Gm11444	210.178	-0.602983	0.00680965	0.0378022	Down
Gm43263	88.7298	-0.928163	0.00681156	0.0378022	Down
Gm20810	102.911	-0.848761	0.00681386	0.0378036	Down
4933439N06Rik	52.4208	-1.15469	0.00684706	0.0379202	Down
Marveld3	98.23	-0.844648	0.00686076	0.0379735	Down
Gm40765	39.4623	-1.37905	0.00687003	0.0380135	Down
Gm13923	105.267	-0.919762	0.00688017	0.0380583	Down
Csn1s2a	49.376	-1.19692	0.00688383	0.0380631	Down
Clstn3	99.7215	-0.895142	0.00693418	0.0382549	Down
Adh4	228.038	-0.590487	0.00694078	0.03828	Down
Gm32913	41.9135	-1.30091	0.00701489	0.0385974	Down
Apbb1ip	136.887	-0.728283	0.00703899	0.0387021	Down
Gpr137b-ps	236.35	-0.585531	0.00704822	0.0387351	Down
AC124716.2	76.9553	-0.957099	0.00711412	0.039021	Down
AI593442	45.5654	-1.23353	0.00712429	0.0390611	Down
4930405J17Rik	146.231	-0.699357	0.00720683	0.0394093	Down
Tmem45a2	98.9046	-0.86008	0.0072457	0.039587	Down
F630042J09Rik	92.8617	-0.866029	0.00724835	0.0395899	Down
Lurap1	159.14	-0.74173	0.00727275	0.0396883	Down
Rhox3h	49.1481	-1.18078	0.00727847	0.0397079	Down
Gm37305	52.6796	-1.13981	0.00733703	0.0399034	Down
Ctcflos	152.379	-0.709945	0.00735586	0.039944	Down
Rhox11	100.713	-0.884647	0.00742853	0.0403025	Down
Gm17644	70.9531	-1.03296	0.0074478	0.0403718	Down
Gm44826	39.0262	-1.46068	0.00767213	0.0414073	Down
Metrnl	128.898	-0.765642	0.00773942	0.041662	Down
Klf12	184.556	-0.619803	0.00778576	0.0418389	Down
Gm20865	65.6004	-1.01667	0.00779528	0.0418418	Down
AC157904.2	45.9474	-1.26347	0.00779788	0.0418437	Down
Gm18958	21.5936	-1.7964	0.00782534	0.041979	Down
Pard3bos1	94.7687	-0.886437	0.00783243	0.042005	Down
Gm19276	49.6366	-1.16411	0.0078511	0.0420809	Down
Vmn1r65	74.9324	-0.956114	0.00794701	0.0425217	Down
4930443G03Rik	56.2313	-1.1721	0.00801076	0.0427768	Down
9430078K24Rik	57.0539	-1.14293	0.00809658	0.043087	Down
4930517J16Rik	153.583	-0.688821	0.00813259	0.0432416	Down
Gm29541	111.306	-0.778159	0.0081493	0.0433058	Down
BC037032	39.8579	-1.31593	0.00818952	0.0434082	Down
Atcay	70.648	-1.01712	0.00822411	0.0435544	Down
Pih1h3b	95.8514	-0.839809	0.0083261	0.0440195	Down
Gm15886	208.629	-0.602641	0.00844194	0.0445057	Down
a	97.9216	-0.887129	0.00846109	0.0445941	Down
Gm31571	1729.45	-0.789322	0.00850131	0.0447858	Down
Gm42868	61.2172	-1.10218	0.00850567	0.0447911	Down
Kel	70.4649	-0.998436	0.00852129	0.0448607	Down
Edem1	200.873	-0.614675	0.00863112	0.0453748	Down
Olfr127	129.034	-0.765331	0.00864375	0.0454284	Down
Gm37107	65.9183	-1.09537	0.00865573	0.0454785	Down
Gm19863	39.9221	-1.3896	0.00867334	0.0455582	Down
Thsd7a	127.48	-0.762394	0.00877219	0.0460127	Down
Caps2	218.671	-0.643508	0.00885963	0.0463118	Down
Gm36677	242.15	-0.585812	0.00885659	0.0463118	Down
Gm37542	144.706	-0.726092	0.00885594	0.0463118	Down
Vmn1r224	29.3771	-1.52459	0.00889666	0.0464695	Down
Gm46199	29.0607	-1.59439	0.0089303	0.0465991	Down
AC166902.1	170.228	-0.639862	0.00896085	0.0467131	Down
1700102H20Rik	167.441	-0.662546	0.00896661	0.0467301	Down
Gm13427	27.7681	-1.57085	0.00899666	0.0468213	Down
Vsig10l	155.797	-0.702454	0.00902131	0.0469365	Down
4930435M08Rik	173.713	-0.653943	0.00908334	0.0472328	Down
Gm43701	89.7194	-0.860753	0.00915678	0.047575	Down
A230077H06Rik	244.56	-0.59216	0.00925885	0.0480517	Down
Gm6811	135.529	-0.707472	0.00938835	0.0486831	Down
Gm7019	31.8868	-1.58632	0.00943147	0.0488795	Down
Hyal3	201.221	-0.627935	0.00963025	0.0496476	Down
1700018A14Rik	96.837	-0.819439	0.00969636	0.049947	Down
Cd74	1788.43	2.5748	1.64962e-109	3.07605e-105	Up
Plekho2	3692.18	1.33751	5.3105e-50	4.95125e-46	Up
Glul	14589.2	1.09573	1.32318e-48	8.22442e-45	Up
Car2	8442.33	1.11431	1.27508e-46	5.94412e-43	Up
Tssk6	13809	1.26234	4.1085e-46	1.53222e-42	Up
Pwwp2b	16262.9	1.06379	1.33686e-45	4.15475e-42	Up
4933411K16Rik	28746.5	1.03257	1.40652e-43	3.27841e-40	Up
Lexm	2346.06	1.31372	1.34679e-43	3.27841e-40	Up
Spata18	30548.2	1.07483	5.19886e-43	1.07715e-39	Up
Junb	649.673	2.04825	9.33527e-43	1.74075e-39	Up
H2-Ab1	1575.87	1.49891	1.93508e-39	3.28031e-36	Up
Sppl2c	24835.6	0.956764	3.86543e-39	6.00656e-36	Up
4921507P07Rik	9552.96	1.02883	3.60757e-38	5.17464e-35	Up
Agpat2	7006.31	1.02087	4.71738e-38	6.28322e-35	Up
Herpud1	8337.46	0.998994	3.94347e-37	4.90226e-34	Up
Ccdc57	2759.85	1.21824	5.44232e-37	6.34268e-34	Up
Dnajb8	4772.79	1.04621	4.83359e-36	5.00733e-33	Up
Gm498	11796.3	0.976202	5.85741e-36	5.74858e-33	Up
Gm5893	4480.02	1.08256	8.06909e-36	7.52321e-33	Up
Oxct2b	10563.5	0.951886	2.75732e-35	2.44837e-32	Up
Vsig1	7056.47	0.97954	3.1442e-35	2.66499e-32	Up
Cabs1	24891.7	0.91654	4.38471e-35	3.40673e-32	Up
Rexo1	13136.5	0.976214	4.34647e-35	3.40673e-32	Up
Cyth3	1518.95	1.35122	4.77795e-35	3.56007e-32	Up
Ttc7	3266.74	1.23556	4.96391e-35	3.56007e-32	Up
Osgin1	6155.91	1.12794	6.48344e-35	4.47765e-32	Up
Gsn	682.601	1.87726	1.3756e-34	9.16099e-32	Up
Spatc1	4629.14	1.04517	4.26504e-34	2.74242e-31	Up
Dlgap4	3672.21	1.05692	8.05581e-34	5.00722e-31	Up
Apoe	1343.11	1.35305	2.43925e-33	1.46725e-30	Up
Gm4804	386.977	2.18594	6.11902e-33	3.56566e-30	Up
Oxct2a	12603.8	0.897381	1.08539e-32	6.13311e-30	Up
Azin2	8321.06	0.936499	1.05064e-31	5.76212e-29	Up
Wnt3	1950.38	1.2225	2.6641e-31	1.41936e-28	Up
Gm19589	1015.29	1.36052	9.978e-30	5.02864e-27	Up
Ccdc91	22683.1	0.822437	1.34416e-29	6.50232e-27	Up
Zfp36	502.602	1.83237	1.35995e-29	6.50232e-27	Up
H2-Aa	383.438	2.0963	3.22535e-29	1.50358e-26	Up
Noxred1	4745.34	0.929186	3.32932e-29	1.51419e-26	Up
St6galnac2	60268.4	0.849793	5.06107e-29	2.24699e-26	Up
Retreg1	2216.16	1.08625	2.915e-28	1.26409e-25	Up
Stk35	9845.7	0.837612	7.64098e-28	3.16625e-25	Up
Skp2	5678.57	1.0135	2.05073e-27	8.31305e-25	Up
Bpifa3	2893.03	1.05322	2.75078e-27	1.09136e-24	Up
Clba1	5590.18	0.873936	6.06182e-27	2.34697e-24	Up
Paqr5	9149.46	0.910354	6.1673e-27	2.34697e-24	Up
Spem2	19748.3	0.958318	8.73936e-27	3.25926e-24	Up
Dcn	489.553	1.74134	3.13101e-26	1.14478e-23	Up
Plekhh2	3244.07	0.932109	3.76694e-26	1.35081e-23	Up
Spem1	8619.42	0.839381	4.16476e-26	1.46529e-23	Up
Bri3bp	2111.69	1.03962	4.31936e-26	1.49154e-23	Up
Prm2	114043	0.88733	4.69273e-26	1.59101e-23	Up
Abhd16b	4675.6	0.877306	5.7391e-26	1.91102e-23	Up
Rnf44	7011.02	0.858003	8.09268e-26	2.64744e-23	Up
Tnp2	55660.5	0.781043	1.64244e-25	5.28044e-23	Up
Slfnl1	17099.1	0.769676	1.82573e-25	5.77024e-23	Up
H2-Eb1	324.64	2.08755	3.36159e-25	1.04473e-22	Up
Fscn3	6755.28	0.84531	4.9712e-25	1.51964e-22	Up
1700009J07Rik	2886.31	0.911371	4.93402e-24	1.48395e-21	Up
Sgms1	10363.8	0.790352	6.33238e-24	1.87428e-21	Up
Atl3	9281.98	0.807644	1.97461e-23	5.75321e-21	Up
Gm5334	2427.36	0.935725	4.49827e-23	1.2709e-20	Up
1110017D15Rik	18281	0.765797	5.4555e-23	1.51834e-20	Up
1700001O22Rik	17662.2	0.730817	6.59657e-23	1.80891e-20	Up
Fos	306.376	1.96304	7.90023e-23	2.13501e-20	Up
Prm1	109524	0.904211	6.57588e-22	1.70306e-19	Up
Nmnat3	2146.18	1.00285	7.17562e-22	1.83293e-19	Up
Ppp2r2b	3129.71	0.854393	8.94236e-22	2.25335e-19	Up
Jun	416.419	1.67051	1.83833e-21	4.51044e-19	Up
Cby3	1533.22	1.00285	2.40643e-21	5.82763e-19	Up
Col20a1	1704.45	0.976242	8.73265e-21	2.06124e-18	Up
Tfam	3439.53	0.886007	1.78345e-20	4.10569e-18	Up
Spz1	33362.2	0.705248	1.81094e-20	4.11811e-18	Up
Psmf1	16566	0.680456	4.81767e-20	1.06947e-17	Up
Akap1	19038.6	0.769358	6.55008e-20	1.43693e-17	Up
1700012A03Rik	8350.33	0.791758	7.73065e-20	1.6762e-17	Up
Tex52	1954.01	0.925809	1.09143e-19	2.3393e-17	Up
Mettl9	1092.87	1.12955	1.32016e-19	2.79739e-17	Up
Angptl2	155.85	2.51904	2.34384e-19	4.91074e-17	Up
Prss58	4226.2	0.80622	2.5251e-19	5.23173e-17	Up
1700029H14Rik	29452.3	0.669777	2.82404e-19	5.78679e-17	Up
Ubl4b	16661.5	0.739345	4.15308e-19	8.41765e-17	Up
Prkcd	6049.99	0.725512	4.36235e-19	8.74674e-17	Up
Hmgb1-rs17	3423.95	0.848897	6.06079e-19	1.20229e-16	Up
Spata3	14493.5	0.710767	6.7546e-19	1.32582e-16	Up
Sparc	378.186	1.55932	8.7449e-19	1.69861e-16	Up
Afap1	2361.06	0.835501	1.0653e-18	2.00653e-16	Up
Lelp1	9680.78	0.67627	1.10133e-18	2.05364e-16	Up
Arhgef6	1154.77	1.02734	1.35571e-18	2.50296e-16	Up
Fam131b	560.111	1.36461	1.4895e-18	2.72301e-16	Up
4930571K23Rik	13002.4	0.66035	1.57079e-18	2.81639e-16	Up
Slc37a4	730.676	1.17329	1.5602e-18	2.81639e-16	Up
Ttc24	3331.82	0.818195	1.792e-18	3.12294e-16	Up
Odf3b	877.872	1.15515	1.9354e-18	3.34161e-16	Up
Naa60	2200.98	0.849832	2.27875e-18	3.83609e-16	Up
Wbscr25	15807.1	0.74666	2.28351e-18	3.83609e-16	Up
Lgals3bp	232.2	1.95197	2.43706e-18	4.05749e-16	Up
Fam71f2	7227.9	0.718817	2.59059e-18	4.27493e-16	Up
1700016H13Rik	9302.82	0.69339	3.12633e-18	5.11374e-16	Up
Itpr3os	983.472	1.11164	3.4401e-18	5.57805e-16	Up
Spata32	1923.75	0.903741	4.56988e-18	7.22157e-16	Up
Tex37	4912.75	0.763648	4.63934e-18	7.26974e-16	Up
Kif2c	5966	0.752988	6.68219e-18	1.03836e-15	Up
Fam71f1	14204.1	0.670796	8.00826e-18	1.21406e-15	Up
1700031M16Rik	15938.3	0.683524	8.88828e-18	1.33661e-15	Up
Tmem56	3132.78	0.762255	1.65387e-17	2.42832e-15	Up
Herpud2	3611.06	0.746161	2.59058e-17	3.68753e-15	Up
Spert	24381	0.646841	3.28198e-17	4.6363e-15	Up
Insig1	905.955	1.10996	3.40956e-17	4.74463e-15	Up
Lpp	7046.55	0.699641	4.30417e-17	5.94518e-15	Up
Cdc42ep3	4188.09	0.70679	5.76074e-17	7.84091e-15	Up
Txndc2	14407.3	0.625146	6.95502e-17	9.39784e-15	Up
Rnf133	5291.59	0.705804	9.89015e-17	1.3173e-14	Up
Wasf2	1974.08	0.817205	1.10592e-16	1.45226e-14	Up
Akap4	17591.6	0.67574	1.24117e-16	1.61847e-14	Up
Nfkbia	228.839	1.91761	1.53787e-16	1.99144e-14	Up
Actrt2	33832.7	0.597966	1.60255e-16	2.06087e-14	Up
Clpb	17552.1	0.656554	1.65016e-16	2.09323e-14	Up
Sh3rf2	13520.9	0.625662	1.64728e-16	2.09323e-14	Up
Fam214b	2050.97	0.81599	1.94499e-16	2.43411e-14	Up
Smcp	119941	0.634326	2.27027e-16	2.82225e-14	Up
Morn3	8310.86	0.640079	2.37847e-16	2.93717e-14	Up
Rnf38	19972.3	0.599991	4.18548e-16	4.97112e-14	Up
Gm4665	558.826	1.28875	4.82352e-16	5.62151e-14	Up
1700034G24Rik	1230.1	0.963801	5.0785e-16	5.88191e-14	Up
Reep6	12948.7	0.667468	5.4306e-16	6.21255e-14	Up
1700080E11Rik	4052.03	0.758696	6.78097e-16	7.61716e-14	Up
Nat9	1462.28	0.913711	8.26022e-16	9.11411e-14	Up
Mettl26	1136.18	0.923866	9.41575e-16	1.00905e-13	Up
Sec23a	2051.99	0.961873	1.13944e-15	1.20722e-13	Up
1700020A23Rik	2093.24	0.856879	1.58679e-15	1.67168e-13	Up
Atf3	108.76	3.09134	1.64122e-15	1.71932e-13	Up
Tubg1	1820.26	0.857341	2.04942e-15	2.12308e-13	Up
Lrrc57	3343.21	0.728178	2.33015e-15	2.40057e-13	Up
BC106175	20313.2	0.596609	2.696e-15	2.76221e-13	Up
Agpat3	13175.3	0.589155	4.08567e-15	4.11813e-13	Up
Gsdmd	345.111	1.42439	5.08599e-15	5.09885e-13	Up
Wwp2	3140.39	0.740103	5.21385e-15	5.19908e-13	Up
Dcp1a	597.922	1.16796	5.94384e-15	5.86428e-13	Up
Gm34035	494.763	1.22313	6.54464e-15	6.42305e-13	Up
Rnf138	19596.4	0.616049	7.68388e-15	7.4898e-13	Up
Tuba1c	1922.8	0.809815	9.83659e-15	9.26379e-13	Up
Gm36862	247.974	1.64065	1.61836e-14	1.46493e-12	Up
Cdk16	2778.81	0.723003	1.6592e-14	1.49464e-12	Up
Asb1	5455.84	0.625567	1.69543e-14	1.51994e-12	Up
Csnk1g2	11164.8	0.683009	1.76142e-14	1.57154e-12	Up
Gpat4	15099.7	0.697795	1.89766e-14	1.66914e-12	Up
Ubqlnl	4218.55	0.699563	2.24692e-14	1.95786e-12	Up
Eif1	43391.3	0.599464	2.65904e-14	2.27446e-12	Up
Btg2	560.737	1.26767	3.45086e-14	2.93827e-12	Up
Spsb3	904.205	0.948747	3.87831e-14	3.28722e-12	Up
March2	2212.81	0.792164	4.30778e-14	3.63472e-12	Up
Jmjd6	4551	0.641834	4.95518e-14	4.12496e-12	Up
Cldn3	1870.03	0.83555	5.53751e-14	4.56894e-12	Up
Jazf1	2132.92	0.73112	7.4412e-14	6.05922e-12	Up
Tuba4a	4628.81	0.67549	1.05528e-13	8.51857e-12	Up
Rbm28	2716.13	0.721373	1.21084e-13	9.69034e-12	Up
Gstcd	983.389	0.900317	1.32808e-13	1.04935e-11	Up
Rp2	2526.86	0.681889	1.94855e-13	1.50143e-11	Up
Dcun1d1	7825.3	0.598362	3.33719e-13	2.50922e-11	Up
Rasa3	3311.16	0.668787	3.55852e-13	2.65423e-11	Up
Gm5767	1472.99	0.79932	3.61805e-13	2.68788e-11	Up
Mapk6	6599.41	0.616872	4.35981e-13	3.18813e-11	Up
Mfsd5	404.542	1.25164	4.68214e-13	3.38403e-11	Up
Id3	165.762	1.89209	4.7244e-13	3.40139e-11	Up
Aktip	3033.84	0.665668	5.46488e-13	3.88945e-11	Up
Mfsd14a	5099.07	0.603137	5.54445e-13	3.93108e-11	Up
Knstrn	2116.35	0.716733	6.05751e-13	4.27858e-11	Up
0610012G03Rik	1065.85	1.08804	6.87009e-13	4.83421e-11	Up
Ftl1	1106.86	0.875322	7.13944e-13	5.00485e-11	Up
Pdpk1	5370.31	0.587778	8.12565e-13	5.61181e-11	Up
C1qb	366.611	1.25777	9.20189e-13	6.23955e-11	Up
1700027A15Rik	6909.89	0.698208	9.98912e-13	6.74881e-11	Up
H2al2a	8890.57	0.705277	1.0379e-12	6.98692e-11	Up
Tctex1d1	2797.74	0.657604	1.19772e-12	8.03374e-11	Up
Zcchc13	1808.98	0.778005	1.2893e-12	8.55574e-11	Up
Cd14	115.992	2.22078	1.44874e-12	9.5122e-11	Up
Ubtd1	9815.08	0.597475	1.49771e-12	9.76496e-11	Up
Ppm1l	298.895	1.42011	1.52969e-12	9.9387e-11	Up
Gramd2	617.881	0.998552	1.65182e-12	1.0658e-10	Up
Tmem269	1713.76	0.72858	2.32032e-12	1.47167e-10	Up
Pxk	2272.78	0.691359	3.4836e-12	2.15362e-10	Up
Tmem255b	137.134	1.9827	3.48792e-12	2.15362e-10	Up
Dydc2	2751.22	0.713608	3.82457e-12	2.33825e-10	Up
Klc3	863.06	0.880655	5.06632e-12	3.03768e-10	Up
Dda1	4881.77	0.598224	5.21027e-12	3.11397e-10	Up
Tgfbi	493.783	1.09072	5.90119e-12	3.46036e-10	Up
1700112L15Rik	311.157	1.41668	6.60995e-12	3.81596e-10	Up
Nbr1	8585.18	0.675375	6.8934e-12	3.95512e-10	Up
Rgs12	1406.64	0.799353	8.68309e-12	4.92138e-10	Up
4930512J16Rik	479.365	1.23904	9.32891e-12	5.24703e-10	Up
Nqo2	1491.9	0.795463	9.34207e-12	5.24703e-10	Up
Col23a1	389.404	1.16492	1.15958e-11	6.41622e-10	Up
1700008B11Rik	598.009	0.99479	1.21806e-11	6.69058e-10	Up
Rangap1	12218.5	0.588788	1.26578e-11	6.90149e-10	Up
Cpt2	3445.34	0.613325	1.40452e-11	7.58599e-10	Up
Ncor2	650.979	1.05011	1.58346e-11	8.4847e-10	Up
Pdzk1	3773.58	0.61883	1.6811e-11	8.98209e-10	Up
1700015G11Rik	2412.32	0.809188	1.73658e-11	9.252e-10	Up
Egr1	164.459	1.7986	1.76176e-11	9.35939e-10	Up
Srcin1	2234.84	0.744492	1.88891e-11	9.97807e-10	Up
Filip1	393.906	1.13794	3.68789e-11	1.88406e-09	Up
Eva1c	1580.6	0.687002	3.76193e-11	1.91663e-09	Up
Pcbp1	669.869	0.894189	7.91655e-11	3.87454e-09	Up
Mir670hg	1157.51	0.740669	8.65848e-11	4.17195e-09	Up
Dusp1	704.589	1.0732	9.07907e-11	4.36334e-09	Up
D030056L22Rik	1123.82	0.750373	9.18559e-11	4.40318e-09	Up
Nat8f4	1600.7	0.75937	9.37218e-11	4.46964e-09	Up
Klf6	143.866	1.77929	1.0694e-10	5.04837e-09	Up
Efcab1	558.354	1.02327	1.12806e-10	5.29847e-09	Up
Ap5b1	709.54	0.978715	1.15234e-10	5.39893e-09	Up
Ypel5	1619.25	0.683369	1.18606e-10	5.52912e-09	Up
Pdpr	327.009	1.21476	1.19107e-10	5.53861e-09	Up
Klk1b8	2265.74	0.77634	1.34498e-10	6.22329e-09	Up
Dhrs3	431.475	1.09214	2.07117e-10	9.32879e-09	Up
C1qc	114.442	2.00161	2.42829e-10	1.07299e-08	Up
Cstl1	1870.77	0.655433	2.49396e-10	1.09941e-08	Up
Rnf144a	648.267	0.912825	2.4999e-10	1.09943e-08	Up
Gm136	1486.55	0.664525	2.6786e-10	1.16974e-08	Up
Rps4x	316.558	1.22656	3.08623e-10	1.33524e-08	Up
Fignl1	593.384	0.964136	3.5893e-10	1.52554e-08	Up
H2-D1	768.001	0.835863	3.87641e-10	1.63537e-08	Up
Cavin1	138.462	1.77128	4.30736e-10	1.79238e-08	Up
Prss51	1535.74	0.663152	4.77011e-10	1.9421e-08	Up
Cd33	152.376	1.66894	4.80173e-10	1.95071e-08	Up
Nsmce3	616.25	0.947932	5.19076e-10	2.08344e-08	Up
Gck	275.544	1.24008	5.45818e-10	2.17942e-08	Up
Srrd	2086.61	0.65057	6.18908e-10	2.45548e-08	Up
Slc39a13	2205.79	0.598245	7.20561e-10	2.85272e-08	Up
Ier3	108.024	2.00081	8.12055e-10	3.20135e-08	Up
Sat1	167.57	1.70645	8.36349e-10	3.28701e-08	Up
Hspa1a	150.916	1.66538	1.04004e-09	4.02357e-08	Up
Socs3	226.975	1.55211	1.05893e-09	4.0817e-08	Up
Rgl1	1268.57	0.718783	1.14004e-09	4.37922e-08	Up
Scand1	710.758	1.10159	1.37578e-09	5.19314e-08	Up
Laptm5	108.233	2.01103	1.3872e-09	5.22567e-08	Up
Zfp639	589.82	0.873426	1.48652e-09	5.57729e-08	Up
Epb41l3	1227.68	0.740489	1.86193e-09	6.89074e-08	Up
Il1b	167.47	1.56113	1.86246e-09	6.89074e-08	Up
Eef1d	11793.2	0.585821	2.04631e-09	7.52613e-08	Up
Tcea1	977.63	0.719049	2.07408e-09	7.61326e-08	Up
Tex44	1878.11	0.596173	2.17302e-09	7.94517e-08	Up
Fxyd2	611.079	0.844294	2.49984e-09	9.07856e-08	Up
Ier2	242.903	1.33302	2.50248e-09	9.07856e-08	Up
Zfp618	476.149	0.983471	2.53033e-09	9.16177e-08	Up
1700008A23Rik	819.11	0.810986	2.53542e-09	9.16241e-08	Up
Abcc6	77.045	2.2587	3.29588e-09	1.18875e-07	Up
Fuca1	2276.42	0.586752	3.56316e-09	1.2802e-07	Up
Fam234a	1617.28	0.605794	3.83184e-09	1.37144e-07	Up
Gm13584	119.321	1.83686	3.95259e-09	1.41195e-07	Up
Ctbp2	2132.19	0.600504	4.15249e-09	1.47208e-07	Up
Gm6760	2338.18	0.655951	4.59941e-09	1.6091e-07	Up
AC139027.2	343.13	1.05772	4.62757e-09	1.61592e-07	Up
Ltc4s	97.3613	1.93005	6.01827e-09	2.07053e-07	Up
Ophn1	460.546	0.93284	6.33337e-09	2.15902e-07	Up
Smim23	2000.37	0.663776	6.9408e-09	2.36177e-07	Up
Ccl4	54.7773	2.85425	6.97052e-09	2.36757e-07	Up
Fbxo46	1360.74	0.68026	7.3908e-09	2.49216e-07	Up
Ripor2	277.734	1.16146	7.72873e-09	2.59672e-07	Up
Slc12a7	614.492	0.8784	8.55096e-09	2.83281e-07	Up
Hba-a1	35.9469	3.98852	9.24814e-09	3.05762e-07	Up
Msl3l2	2682.13	0.608894	9.55137e-09	3.14672e-07	Up
Zbtb45	200.49	1.32253	1.04807e-08	3.42867e-07	Up
Lipe	3552.59	0.586883	1.19842e-08	3.85959e-07	Up
Snn	951.44	0.72777	1.23633e-08	3.96797e-07	Up
Necap2	1242.81	0.654884	1.24277e-08	3.98178e-07	Up
Gstm2	166.36	1.51445	1.26499e-08	4.04055e-07	Up
Ppp1r2-ps7	1426.9	0.609712	1.26545e-08	4.04055e-07	Up
Mgat4a	1113.67	0.740592	1.29325e-08	4.11522e-07	Up
Mgl2	55.2821	2.68522	1.32019e-08	4.17954e-07	Up
Gm11634	791.587	0.766824	1.39194e-08	4.38436e-07	Up
AC123853.1	103.746	1.86223	1.46011e-08	4.56059e-07	Up
Cpxcr1	797.757	0.72818	1.45957e-08	4.56059e-07	Up
Usp3	893.091	0.703484	1.51143e-08	4.71298e-07	Up
Sel1l3	50.3548	3.08444	1.61727e-08	5.03461e-07	Up
Fosb	168.168	1.52474	2.16941e-08	6.62071e-07	Up
Gm49796	960.31	0.684277	2.31889e-08	7.00816e-07	Up
Gm27002	423.173	0.9452	2.34047e-08	7.04394e-07	Up
4930570E03Rik	1723.11	0.615254	2.37911e-08	7.14338e-07	Up
Lpin3	376.635	1.00275	2.44928e-08	7.33093e-07	Up
Col4a2	150.963	1.4738	2.63286e-08	7.84264e-07	Up
B3galnt1	230.197	1.20233	2.93752e-08	8.72229e-07	Up
Prss52	1496.79	0.585549	3.01101e-08	8.88391e-07	Up
Gm35454	130.615	1.6564	3.07446e-08	9.0501e-07	Up
Eno1b	911.538	0.679979	3.48556e-08	1.01397e-06	Up
Nfic	970.155	0.660911	3.56457e-08	1.03258e-06	Up
Rnpepl1	1411.06	0.597968	3.66572e-08	1.05649e-06	Up
Ptrh1	413.458	0.908093	4.03027e-08	1.15442e-06	Up
Pelo	365.957	0.998681	4.45368e-08	1.2679e-06	Up
Cd164l2	213.859	1.231	4.48716e-08	1.27549e-06	Up
Slc26a11	80.7984	1.99184	4.80688e-08	1.35399e-06	Up
Tef	835.915	0.690447	4.8958e-08	1.37695e-06	Up
H2al3	2130.99	0.627132	4.91677e-08	1.38077e-06	Up
Sergef	405.745	0.945811	5.27377e-08	1.47436e-06	Up
Jag1	570.997	0.7899	5.66751e-08	1.57499e-06	Up
1700084D21Rik	764.747	0.805748	5.83743e-08	1.61499e-06	Up
Kif1a	285.145	1.15633	5.8548e-08	1.6174e-06	Up
Actn4	1140.73	0.727574	6.07839e-08	1.67174e-06	Up
Nck1	764.915	0.772415	6.5825e-08	1.79976e-06	Up
Plpp3	110.502	1.78921	7.34027e-08	1.98081e-06	Up
Cd68	62.1179	2.27312	7.51177e-08	2.02124e-06	Up
Trp53rkb	1319.48	0.628894	7.90572e-08	2.10597e-06	Up
4921536K21Rik	1730.9	0.602829	8.43459e-08	2.23409e-06	Up
1700016C15Rik	1808.82	0.64019	8.88432e-08	2.33661e-06	Up
Scfd2	624.527	0.771217	9.43853e-08	2.45771e-06	Up
1700003G13Rik	259.746	1.10274	9.9321e-08	2.56515e-06	Up
Pfkfb4	968.067	0.639231	1.05701e-07	2.70744e-06	Up
Csf1r	95.3228	1.84802	1.08694e-07	2.77646e-06	Up
Cbfa2t2	511.511	0.823808	1.11754e-07	2.83908e-06	Up
Gm7993	32.9885	3.85167	1.31006e-07	3.28343e-06	Up
Gm6812	659.171	0.73934	1.47389e-07	3.64022e-06	Up
Ptp4a3	1263.32	0.606594	1.58917e-07	3.88888e-06	Up
Selenbp1	58.1698	2.29365	1.66555e-07	4.06511e-06	Up
Hbb-bs	33.1474	5.9369	1.68806e-07	4.10395e-06	Up
Adamts5	65.699	2.12838	2.09222e-07	4.96845e-06	Up
Gm12970	340.635	0.979526	2.17765e-07	5.15312e-06	Up
2210011C24Rik	807.129	0.706161	2.50748e-07	5.87398e-06	Up
Gstm1	262.93	1.14872	2.85658e-07	6.60876e-06	Up
Cyp39a1	693.787	0.687693	3.21431e-07	7.37236e-06	Up
Gm47257	286.647	0.987258	3.30164e-07	7.54481e-06	Up
Plekhg2	563.892	0.762094	3.37257e-07	7.69409e-06	Up
4930471C04Rik	383.601	0.868517	3.41783e-07	7.78171e-06	Up
Cxcl16	136.119	1.40607	3.67835e-07	8.29385e-06	Up
Tmco1	1042.96	0.616268	3.75619e-07	8.44894e-06	Up
Cxcl12	69.7861	2.05197	4.1745e-07	9.32237e-06	Up
Cdkn1c	428.933	0.901793	4.3905e-07	9.73218e-06	Up
Nae1	473.226	0.795634	4.38557e-07	9.73218e-06	Up
Mgat2	822.386	0.659553	4.83148e-07	1.05991e-05	Up
Abl1	1984.18	0.620315	5.02934e-07	1.09431e-05	Up
Cers2	147.214	1.37635	5.09046e-07	1.10632e-05	Up
1700016K05Rik	872.469	0.784542	5.2416e-07	1.13125e-05	Up
4930448K20Rik	787.612	0.720518	5.23485e-07	1.13125e-05	Up
Vim	97.3542	1.65651	5.23656e-07	1.13125e-05	Up
Kif21b	1228.69	0.684322	5.85288e-07	1.25447e-05	Up
Gm4984	1259.74	0.615901	5.91754e-07	1.26542e-05	Up
Sdc3	703.953	0.718233	6.06987e-07	1.29502e-05	Up
4933439K11Rik	249.021	1.02698	6.1574e-07	1.3092e-05	Up
Camsap3	225.316	1.08437	6.28096e-07	1.33243e-05	Up
Gm16279	841.542	0.628649	7.06811e-07	1.48757e-05	Up
Gm11240	766.88	0.648006	7.22517e-07	1.51238e-05	Up
Cybb	54.279	2.42046	7.75574e-07	1.61408e-05	Up
Snx21	295.617	0.958264	8.08706e-07	1.67721e-05	Up
Tes3-ps	521.064	0.760209	8.0951e-07	1.67721e-05	Up
Gemin7	793.903	0.661918	8.91946e-07	1.83375e-05	Up
Trpm5	77.3342	1.99967	8.96535e-07	1.84115e-05	Up
Coro1a	52.2826	2.36088	9.00516e-07	1.84297e-05	Up
Defb33	571.092	0.818886	9.0055e-07	1.84297e-05	Up
Lyz2	145.609	1.30005	9.34105e-07	1.90156e-05	Up
Htra3	97.8811	1.67066	1.01936e-06	2.06657e-05	Up
Atg9a	1698.24	0.631098	1.02913e-06	2.08136e-05	Up
Frmd5	521.103	0.738991	1.05539e-06	2.13215e-05	Up
C1qa	82.9573	1.91855	1.08886e-06	2.19029e-05	Up
Sparcl1	121.088	1.4308	1.11356e-06	2.23275e-05	Up
AC131709.1	118.475	1.48349	1.16414e-06	2.32417e-05	Up
4930562D21Rik	246.18	1.04613	1.16731e-06	2.32799e-05	Up
Vmn1r181	174.16	1.20435	1.22084e-06	2.4218e-05	Up
Arid1b	194.836	1.17773	1.2435e-06	2.45892e-05	Up
Ddit4	183.016	1.15627	1.26284e-06	2.49451e-05	Up
Slc18a3	175.124	1.21757	1.28847e-06	2.54244e-05	Up
Gm29208	463.032	0.765297	1.34619e-06	2.64235e-05	Up
1700008P02Rik	445.074	0.863546	1.38116e-06	2.70409e-05	Up
1700025G04Rik	512.19	0.77742	1.51108e-06	2.93818e-05	Up
Lrrc14	898.864	0.634355	1.53215e-06	2.97294e-05	Up
Ada	112.73	1.47652	1.61209e-06	3.10544e-05	Up
Mgll	905.905	0.594705	1.63266e-06	3.13573e-05	Up
4930478M13Rik	125.031	1.38444	1.68275e-06	3.21499e-05	Up
Bpifa6	162.575	1.21533	1.71147e-06	3.26316e-05	Up
Ntm	373.087	0.85529	1.71646e-06	3.26599e-05	Up
4933400A11Rik	714.9	0.656755	1.8248e-06	3.45102e-05	Up
Gm33340	250.798	1.06537	1.89217e-06	3.57479e-05	Up
Shank2	422.031	0.777515	2.14941e-06	3.98806e-05	Up
Gadd45g	188.415	1.23547	2.23667e-06	4.12534e-05	Up
Arhgap26	406.252	0.80947	2.26114e-06	4.15813e-05	Up
Panx1	111.114	1.531	2.29934e-06	4.21177e-05	Up
Kalrn	162.968	1.18572	2.35815e-06	4.29839e-05	Up
Elmo1	427.321	0.775632	2.52332e-06	4.57709e-05	Up
Pstpip1	99.7373	1.51953	2.74524e-06	4.9269e-05	Up
Stard3nl	404.474	0.839843	2.82786e-06	5.05106e-05	Up
1700016P04Rik	1705.61	0.603486	2.94415e-06	5.22355e-05	Up
C2cd2l	730.48	0.62646	3.23569e-06	5.69794e-05	Up
Tbx19	490.52	0.724407	3.43916e-06	6.0216e-05	Up
Gm11535	116.514	1.37083	3.48707e-06	6.08833e-05	Up
Gm4875	601.392	0.662418	4.1163e-06	7.0479e-05	Up
Cdkn1a	261.497	1.07298	4.25259e-06	7.25509e-05	Up
Gskip	820.902	0.601939	4.25659e-06	7.25527e-05	Up
Mapk15	552.549	0.741199	4.29246e-06	7.30306e-05	Up
G3bp1	661.74	0.628858	4.49009e-06	7.62539e-05	Up
4930412O13Rik	624.049	0.635275	5.37903e-06	8.97965e-05	Up
Tmod4	319.74	0.862271	6.07867e-06	0.000100043	Up
Pcdha12	303.423	0.911655	7.1579e-06	0.000116064	Up
Tspan18	316.801	0.848183	7.2911e-06	0.000118121	Up
Nfrkb	560.634	0.661238	7.5195e-06	0.000121085	Up
Paip1	340.241	0.86656	9.63563e-06	0.000150988	Up
Ankrd10	711.062	0.587889	9.81015e-06	0.000153208	Up
Acsbg1	70.3713	1.93069	1.0059e-05	0.000156439	Up
Cc2d1b	591.334	0.703061	1.01844e-05	0.000157863	Up
Hspa1b	25.2906	3.44517	1.04935e-05	0.000161581	Up
Bcr	293.621	0.939746	1.10316e-05	0.000169445	Up
Ifitm2	20.0009	4.58521	1.15698e-05	0.000176983	Up
Ctsb	526.237	0.731582	1.17862e-05	0.000179557	Up
Gm15350	126.977	1.26422	1.25206e-05	0.000189814	Up
Asb5	112.803	1.32063	1.26073e-05	0.000190973	Up
Sdc4	396.124	0.773701	1.45854e-05	0.000218277	Up
Tex46	712.877	0.663901	1.59722e-05	0.000237128	Up
Errfi1	452.357	0.691966	1.63424e-05	0.000242046	Up
Rhebl1	555.157	0.708357	1.64831e-05	0.000243743	Up
Cd83	152.877	3.13141	1.6584e-05	0.00024475	Up
Gm44980	26.9394	3.03403	1.65906e-05	0.00024475	Up
Ccl3	80.3127	1.62095	1.70602e-05	0.00025049	Up
1700020N15Rik	742.74	0.638304	1.72351e-05	0.00025266	Up
Ifitm3	65.7333	1.7658	1.73864e-05	0.000254277	Up
Pif1	47.102	2.1277	1.76084e-05	0.000257185	Up
Gm17067	525.115	0.712953	1.8863e-05	0.000274153	Up
Pou5f2	271.455	0.848599	1.95326e-05	0.000283003	Up
Serping1	122.524	1.22304	1.98336e-05	0.000286918	Up
Kansl2	481.756	0.65766	2.08513e-05	0.00029978	Up
Ctss	61.5268	1.78582	2.18047e-05	0.000310613	Up
Vmn2r-ps54	250.454	0.876256	2.25268e-05	0.000319922	Up
4921517D22Rik	592.19	0.609226	2.29191e-05	0.000325246	Up
Aox4	85.2837	1.47207	2.46735e-05	0.000346973	Up
Cyb5a	255.369	0.857227	2.65271e-05	0.000370092	Up
Unc93b1	122.187	1.21939	2.68039e-05	0.000373273	Up
Arvcf	343.758	0.773252	2.69976e-05	0.00037569	Up
Sik1	347.013	0.779017	2.74638e-05	0.00038104	Up
AC115789.2	75.9621	1.73017	2.80566e-05	0.000388398	Up
Arhgap8	85.8577	1.43516	2.84119e-05	0.000393024	Up
Ndrg2	147.233	1.11295	2.98671e-05	0.000410112	Up
Map2k1	268.773	0.840934	3.00641e-05	0.000412513	Up
Ckb	42.7012	2.17336	3.14036e-05	0.000429628	Up
4930567H12Rik	614.177	0.604431	3.15807e-05	0.000431734	Up
Selenop	136.768	1.14571	3.35323e-05	0.000456074	Up
Sigirr	157.764	1.07124	3.46474e-05	0.00046987	Up
Lrrc26	97.8382	1.32094	3.68462e-05	0.000493941	Up
1110008P14Rik	380.699	0.735395	3.71808e-05	0.000496412	Up
Serpinh1	177.546	1.05859	3.80614e-05	0.000506588	Up
H2al1n	983.581	0.630448	3.80951e-05	0.000506675	Up
Fkbp10	187.658	1.05775	3.95672e-05	0.000525131	Up
Hnrnpl	506.834	0.621699	4.0904e-05	0.000540565	Up
Kcnk7	316.141	0.788084	4.10846e-05	0.000541799	Up
Qsox2	393.187	0.695183	4.22628e-05	0.000555765	Up
4931422A03Rik	810.384	0.610648	4.23472e-05	0.000556222	Up
Mamdc4	230.033	0.887936	4.25332e-05	0.00055814	Up
Gm10505	337.999	0.882501	4.27256e-05	0.00056027	Up
Uhmk1	283.885	0.823795	4.34228e-05	0.000568215	Up
Ngb	162.194	1.03245	4.55207e-05	0.000591928	Up
Nars	524.816	0.634167	4.57124e-05	0.000594007	Up
Cd37	321.09	0.747609	4.7293e-05	0.000609874	Up
Fen1	163.62	1.08795	4.9473e-05	0.000635347	Up
Gm30025	486.426	0.655467	5.1269e-05	0.000655702	Up
Ncoa7	181.589	0.982931	5.29937e-05	0.000676368	Up
Kazn	85.0932	1.39519	5.41512e-05	0.000690669	Up
Ccsap	1895.67	1.05089	5.52189e-05	0.000703324	Up
Gm49794	243.349	0.853647	5.82248e-05	0.000737682	Up
Lcp1	44.575	2.13955	5.94996e-05	0.000748643	Up
4930527A07Rik	79.4904	1.42615	6.13112e-05	0.000769717	Up
Adamts2	83.3057	1.40227	6.14146e-05	0.000770106	Up
Resf1	193.729	0.932041	6.5889e-05	0.000820182	Up
Gm43001	362.766	0.69715	6.92751e-05	0.000856046	Up
Ago2	200.565	0.913092	7.27805e-05	0.00089462	Up
En2	69.1702	1.55359	7.541e-05	0.000922099	Up
Ddi2	503.254	0.732559	8.28757e-05	0.00100219	Up
4930432J09Rik	275.129	0.803755	8.36857e-05	0.0010106	Up
Anxa5	81.5052	1.37912	8.41901e-05	0.00101414	Up
B2m	138.427	1.10931	9.20832e-05	0.00109717	Up
Calml4	89.2957	1.31581	9.55196e-05	0.00113449	Up
4930403P22Rik	542.259	0.620367	9.58734e-05	0.00113797	Up
Gm30893	165.088	0.97652	9.72043e-05	0.00115011	Up
Gm12571	42.3534	1.93462	9.91685e-05	0.00116964	Up
Csf2ra	291.285	0.743102	0.000105007	0.00123132	Up
AW822073	117.737	1.13834	0.000108538	0.00126732	Up
1700061J23Rik	457.609	0.689517	0.000108805	0.00126964	Up
Ptges	160.637	0.96964	0.00011443	0.00132532	Up
Ly6e	108.739	1.37585	0.000114722	0.00132706	Up
Gm44781	87.1931	1.33108	0.000117398	0.00135298	Up
Gm14674	181.657	0.934964	0.000120283	0.00137793	Up
Gpn2	280.14	0.756918	0.000122462	0.00140009	Up
Tex19.2	467.427	0.618293	0.000122719	0.00140217	Up
4930556C24Rik	102.173	1.24295	0.00012381	0.00141204	Up
2810429I04Rik	139.003	1.03639	0.000126937	0.00144153	Up
Nlrp3	24.7746	2.62367	0.000129589	0.00146629	Up
Zfp382	142.357	1.01465	0.000130898	0.00147926	Up
Ttc28	344.576	0.677672	0.000142223	0.00158709	Up
Fn3krp	250.672	0.811761	0.000150325	0.00166752	Up
Fam83d	332.172	0.72764	0.000150887	0.00167177	Up
Irf3	471.763	0.590282	0.000153504	0.00169839	Up
R3hdm4	252.861	0.771403	0.000153563	0.00169839	Up
Tyrobp	23.9318	2.69285	0.000158654	0.00174745	Up
Bgn	92.1606	1.37632	0.000171088	0.00186027	Up
4930453H23Rik	377.825	0.663083	0.000175709	0.0019027	Up
Pou6f2	173.192	0.996367	0.00017683	0.00191262	Up
Med30	280.788	0.745342	0.000182923	0.00196938	Up
Ppp1r26	432.364	0.610361	0.000183222	0.00197146	Up
Ptprr	179.372	0.972583	0.000186904	0.00200685	Up
Necap1	408.178	0.643179	0.000192492	0.0020605	Up
Gm3807	138.058	1.0712	0.000193527	0.00207039	Up
Sspo	96.1626	1.32577	0.00019371	0.00207116	Up
Ptgfrn	66.658	1.50648	0.000194976	0.00208232	Up
Gm49774	57.7648	1.55695	0.000197903	0.00210994	Up
Itga11	249.573	0.796332	0.000198501	0.00211391	Up
St8sia5	122.548	1.06175	0.000198857	0.00211649	Up
Ubfd1	571.605	0.63114	0.000199053	0.00211736	Up
Cdhr2	94.0304	1.22102	0.00021343	0.00224452	Up
Pld4	43.3398	1.87102	0.000213535	0.00224452	Up
Urgcp	451.285	0.600188	0.000218367	0.00229144	Up
Rab18	346.241	0.719054	0.00023514	0.0024509	Up
Tmem181b-ps	373.691	0.688108	0.000238984	0.00248402	Up
Dag1	413.65	0.644159	0.00024185	0.00250543	Up
Cyp2a12	242.172	0.917518	0.000246784	0.00254793	Up
Gucy2d	263.787	0.744276	0.000248215	0.00255967	Up
Ssh3	46.9888	1.77441	0.00025712	0.00264143	Up
Galnt14	132.762	1.01389	0.000267238	0.00272919	Up
Epas1	87.0449	1.24644	0.000268277	0.00273813	Up
4833418N02Rik	355.197	0.698177	0.000270193	0.00275518	Up
9530051G07Rik	54.5811	1.55724	0.000275983	0.00280449	Up
Soat1	415.783	0.61479	0.000288361	0.00290652	Up
Usp10	162.068	0.961228	0.000301883	0.00302972	Up
Shisa5	74.6896	1.32878	0.000306872	0.00307387	Up
Hgfac	32.4421	2.17497	0.000312371	0.00312321	Up
Msn	55.4746	1.7888	0.000312354	0.00312321	Up
Syngr2	227.84	0.771	0.000312294	0.00312321	Up
Cmip	308.871	0.685801	0.000316332	0.00315604	Up
Klk2-ps	207.532	0.802138	0.00034447	0.00338784	Up
Plekhb1	88.1298	1.20599	0.000350122	0.00343436	Up
Gm14773	737.836	0.631833	0.000351454	0.00344333	Up
Sptssa	221.641	0.808744	0.000355655	0.00346857	Up
Phlda1	45.522	1.90517	0.000363907	0.00353426	Up
Tspo	53.4704	1.59773	0.000370002	0.00358598	Up
4930420G21Rik	201.569	0.801796	0.000370617	0.00359007	Up
Gm26583	56.5798	1.73355	0.000374073	0.00361604	Up
Icam1	82.435	1.23978	0.000375483	0.00362779	Up
BC029722	418.57	0.592499	0.000375794	0.00362891	Up
Tmem176a	57.1577	1.50639	0.000376824	0.00363509	Up
Slc39a11	129.634	1.02818	0.000380274	0.003659	Up
Asb3	314.895	0.669529	0.000380826	0.00366044	Up
Gm6682	194.013	0.846809	0.000387435	0.00371631	Up
Gm14285	434.895	0.645597	0.000401588	0.00382647	Up
Degs1	209.319	0.791789	0.000408318	0.00388069	Up
Plekha2	46.2334	1.68895	0.000420594	0.00398314	Up
Gm39363	201.083	0.804431	0.000437948	0.00411614	Up
BC046401	34.6433	1.93004	0.000462988	0.00432748	Up
Rasal3	216.682	0.767902	0.000465754	0.00434898	Up
4930413G21Rik	230.576	0.823343	0.000479188	0.00444548	Up
Col1a2	117.5	1.06505	0.0004809	0.00445453	Up
Aebp1	43.9197	1.69575	0.000499556	0.00460011	Up
Adamtsl5	262.716	0.694235	0.000508028	0.0046643	Up
Thbd	35.011	2.02717	0.000524447	0.0047826	Up
Ptafr	45.7811	1.63266	0.000543942	0.00492373	Up
AC164010.1	370.305	0.704507	0.000559723	0.00504248	Up
Bcl6b	147.614	0.916225	0.000573562	0.00514935	Up
Litaf	107.088	1.11934	0.000587661	0.00525396	Up
Igsf5	42.7363	1.79811	0.000589085	0.00526086	Up
Tlk1	267.705	0.705878	0.000596498	0.00531334	Up
Ercc2	210.009	0.766773	0.000598773	0.00532443	Up
Bcam	49.7688	1.57745	0.000609896	0.00541044	Up
Elavl4	122.959	0.972298	0.000612041	0.0054243	Up
Gpx1	102.656	1.06112	0.000617719	0.00546423	Up
Rac2	120.077	0.99177	0.00062635	0.00552747	Up
Chpf2	124.821	0.989128	0.000652159	0.00571198	Up
Lamb2	210.142	0.770296	0.000661923	0.00578391	Up
Zwilch	293.614	0.662958	0.000668305	0.00582603	Up
Myl9	86.9056	1.19743	0.000676463	0.00588889	Up
Chordc1	196.493	0.775403	0.000681243	0.00592174	Up
Meg3	46.3524	1.61297	0.000682488	0.0059275	Up
Elavl3	326.761	0.620216	0.000683933	0.00593729	Up
Decr1	199.776	0.781594	0.000685017	0.00594001	Up
Cacna1s	193.553	0.786958	0.000686862	0.00595163	Up
Klk1b3	109.065	1.03854	0.000706253	0.00608572	Up
Zfp786	221.867	0.76392	0.000717937	0.00617079	Up
Gm49599	146.953	0.925183	0.000745457	0.00639105	Up
Ublcp1	227.361	0.723405	0.000751436	0.00643686	Up
Lhx1	125.659	0.976524	0.000754028	0.00645563	Up
Gm26812	108.3	1.03786	0.000778224	0.00660516	Up
Mafk	196.089	0.79249	0.00078296	0.00664234	Up
Cldn5	51.8813	1.57073	0.000785518	0.00665798	Up
Gm30498	90.5933	1.10383	0.000791326	0.00670112	Up
Nfkbid	50.1652	1.67455	0.000800315	0.00676802	Up
Asic1	58.4749	1.4162	0.000842506	0.00707152	Up
Gm7945	264.593	0.666114	0.000843256	0.00707341	Up
Cyth4	25.7124	2.21983	0.00085891	0.0071821	Up
Gm20717	90.4276	1.09924	0.000882389	0.00736193	Up
2810013P06Rik	207.237	0.742349	0.000883697	0.00736954	Up
Ece1	144.818	0.88681	0.000884338	0.00737159	Up
Sod3	30.736	1.93219	0.000901644	0.00748573	Up
Rft1	108.866	1.0341	0.00090431	0.00750119	Up
Capn7	363.816	0.587547	0.000914949	0.00757596	Up
Snai1	85.3516	1.1639	0.00091539	0.00757624	Up
Tagln2	97.9246	1.04449	0.000992138	0.00811065	Up
C3ar1	25.6529	2.12578	0.00102994	0.00837082	Up
5033406O09Rik	50.7352	1.45381	0.00105925	0.00857288	Up
Cyp19a1	145.317	0.860357	0.00106686	0.00861572	Up
Gm26608	47.1873	1.51008	0.00107623	0.00867638	Up
Gatm	30.8985	1.93452	0.00107708	0.00867951	Up
Gfap	62.5052	1.32596	0.00108133	0.00870997	Up
Gm44064	95.9204	1.08781	0.00108786	0.00875501	Up
Jak1	343.466	0.585361	0.00108855	0.00875678	Up
Ccl5	52.6341	1.41153	0.00109473	0.00879893	Up
Arrb2	128.563	0.905635	0.00109784	0.0088201	Up
Gm16270	22.9824	2.25342	0.00111007	0.0088992	Up
Fosl2	65.8153	1.31584	0.00111759	0.00894463	Up
Gm43209	55.4915	1.40527	0.00112628	0.00900586	Up
Prr9	234.33	0.681304	0.00113831	0.00909431	Up
Agt	48.2618	1.56329	0.00115027	0.00917017	Up
Igfbp6	61.7215	1.29734	0.0011511	0.00917291	Up
Smg8	203.888	0.766567	0.00115287	0.00917912	Up
Plcg2	211.924	0.773493	0.00115464	0.0091815	Up
Dppa4	56.0317	1.39448	0.00115581	0.00918474	Up
Ntn5	134.362	0.967231	0.00117753	0.00932375	Up
Mettl7a1	28.5254	2.31876	0.00118789	0.00938984	Up
Ephb6	87.9877	1.08138	0.00119343	0.00942558	Up
Aldh2	62.9432	1.31291	0.00121036	0.00953109	Up
Ndrg1	39.7277	1.93919	0.00127231	0.00991838	Up
Ttyh2	144.275	0.874757	0.0012821	0.00997801	Up
Gm36584	174.617	0.808203	0.00130485	0.0101255	Up
Dpep1	65.5679	1.3311	0.00132794	0.0102833	Up
Vsig8	204.35	0.767597	0.00138241	0.0106388	Up
Sag	454.417	0.591607	0.00141283	0.0108505	Up
Slamf9	268.666	0.661515	0.00141521	0.0108644	Up
Sulf2	199.356	0.738234	0.00146565	0.0111791	Up
Efcab3	276.238	0.627651	0.00147321	0.0112132	Up
Cd81	354.461	0.618189	0.00148268	0.0112801	Up
Gm11749	26.4543	1.99108	0.00155983	0.0117615	Up
Ano6	66.9496	1.23805	0.00156756	0.0118007	Up
Sypl2	37.161	1.69005	0.00158254	0.0118751	Up
4632427E13Rik	59.1163	1.30756	0.00159428	0.0119488	Up
Impa2	269.519	0.636797	0.00159311	0.0119488	Up
Slc22a3	270.8	0.637519	0.00161928	0.0120876	Up
Gm9795	202.571	0.707774	0.00162187	0.0120972	Up
Lamc3	38.7764	1.60617	0.00163353	0.0121647	Up
4930401C15Rik	88.0256	1.11997	0.00167828	0.0124325	Up
Zyx	228.527	0.678062	0.00167949	0.0124325	Up
Fbxw4	66.1564	1.24128	0.00170503	0.0125916	Up
Zfp42	367.09	0.585489	0.00170933	0.0126133	Up
F8a	101.683	1.05048	0.00172069	0.0126794	Up
Id2	59.9796	1.35909	0.00176116	0.0129376	Up
Cldn4	37.521	2.02389	0.00179676	0.0131295	Up
Nfatc1	119.181	0.995243	0.00181437	0.0132262	Up
1700127F24Rik	117.434	0.939515	0.00182819	0.0133113	Up
Cyp27a1	51.1049	1.3536	0.00196961	0.0141859	Up
Snx6	298.866	0.586535	0.00198068	0.0142547	Up
Cfap97d2	82.8493	1.07525	0.00199771	0.0143479	Up
Gm35998	40.4124	1.57878	0.00199796	0.0143479	Up
Cacfd1	287.561	0.598127	0.00200377	0.0143764	Up
Arhgef25	92.225	1.12469	0.00200865	0.0143924	Up
Gm13146	24.5267	2.14576	0.00202446	0.0144768	Up
Ltbp4	96.4423	1.01101	0.00208933	0.0148872	Up
Gm35801	28.6282	1.88061	0.00209652	0.0149327	Up
Snx29	260.043	0.61341	0.00214657	0.015231	Up
Cd300lg	130.581	0.871681	0.00222218	0.0156602	Up
Ddx28	127.604	0.879828	0.00222318	0.0156614	Up
Fgl2	68.1725	1.18613	0.00225668	0.0158375	Up
Cyba	49.3532	1.35831	0.00226675	0.0158887	Up
1700012D16Rik	200.742	0.738303	0.00227737	0.0159407	Up
Gm36756	109.231	0.91921	0.00234142	0.0163156	Up
1700006A11Rik	267.394	0.629497	0.00234241	0.0163164	Up
Ldhb	78.9783	1.08212	0.00240701	0.0166853	Up
Pea15a	144.116	0.844984	0.00242003	0.0167507	Up
Cbarp	168.187	0.768524	0.00243281	0.0168204	Up
Myc	20.8067	2.3363	0.00247369	0.0170714	Up
Zbtb24	307.001	0.626696	0.00252021	0.0173667	Up
Pcdh17	142.945	0.798987	0.00253197	0.0174413	Up
Trpm8	252.197	0.622916	0.00254976	0.0175315	Up
Kcnh8	241.171	0.631881	0.00255907	0.017576	Up
Ucp2	121.352	1.00549	0.00261504	0.0178748	Up
Dusp8	27.6344	1.90066	0.0026244	0.0179209	Up
Lcmt2	71.8801	1.1243	0.00263001	0.0179443	Up
Stat6	45.1572	1.47099	0.00264427	0.0180086	Up
Lipg	61.2907	1.22281	0.00278659	0.0187822	Up
Vti1a	184.971	0.754244	0.00283605	0.0189957	Up
Gm10010	198.105	0.685822	0.00285688	0.0190974	Up
Snhg1	138.515	0.796948	0.00288938	0.0192698	Up
Tnfrsf1a	36.0395	1.57692	0.00292243	0.0194623	Up
Nfkb2	51.7551	1.30253	0.0029309	0.0194979	Up
BC034090	58.0432	1.23797	0.00296487	0.0196887	Up
Gm17746	48.624	1.49739	0.00297204	0.0197293	Up
Rnf39	38.3291	1.52839	0.00303939	0.0200763	Up
Gm9611	47.3627	1.4284	0.00309569	0.0203617	Up
Gm3633	49.7579	1.34048	0.00310541	0.0204119	Up
Stx7	45.8468	1.37273	0.00315671	0.0207046	Up
Csrp1	141.726	0.780545	0.00319706	0.0209104	Up
4921508M14Rik	68.8334	1.10846	0.00324971	0.0211872	Up
Irf1	59.2163	1.24761	0.00329702	0.0214364	Up
Cx3cr1	66.3609	1.16619	0.00330066	0.0214451	Up
Bmp7	152.778	0.803162	0.00330596	0.021472	Up
Cited4	85.9704	1.03352	0.00333453	0.0216199	Up
Endov	232.088	0.616422	0.00339969	0.021928	Up
4930513L16Rik	71.6091	1.13244	0.00342131	0.0220599	Up
Tmem87a	34.4497	1.67195	0.0034572	0.022236	Up
4930544I03Rik	166.788	0.743327	0.00348271	0.0223476	Up
Gm11753	22.4061	1.97956	0.00366844	0.0232909	Up
1700060J05Rik	47.291	1.34902	0.00367839	0.0233153	Up
Lamb1	48.7429	1.29464	0.00373771	0.0236181	Up
Olfr308	31.4367	1.68072	0.00380564	0.0239662	Up
Gadd45b	149.536	0.769795	0.0038608	0.0242726	Up
Gm10157	137.199	0.797913	0.00386458	0.0242881	Up
4930447F24Rik	58.9253	1.20679	0.00388887	0.0244161	Up
Esam	29.7639	1.72659	0.0039042	0.0245041	Up
St8sia3os	214.162	0.684045	0.00395279	0.0247663	Up
Gm5166	144.282	0.859087	0.00397476	0.0248659	Up
Gm9694	87.5222	0.96947	0.00397373	0.0248659	Up
Gm6401	122.517	0.841963	0.00404461	0.0251903	Up
Srsf4	80.4913	1.01714	0.00405612	0.0252536	Up
Smox	54.8016	1.21265	0.00412608	0.0255506	Up
Cadps	102.626	0.912772	0.00414493	0.0256439	Up
Gm30808	34.3672	1.65911	0.0041854	0.0258257	Up
Gm13147	69.8456	1.11694	0.00421514	0.0259841	Up
Egr2	36.9559	1.57545	0.00425422	0.0261465	Up
Ephb1	78.1282	1.01917	0.00430372	0.0263812	Up
Gm12743	117.325	0.872751	0.00431085	0.0264162	Up
Unc93a	194.294	0.665496	0.00439268	0.0267768	Up
Tubgcp6	82.0819	0.999301	0.00440998	0.0268559	Up
Cnot8	230.292	0.610309	0.00444285	0.0269944	Up
Pmp22	25.8916	1.77393	0.00447106	0.0271128	Up
Rnase4	33.2139	1.60335	0.00450511	0.0273015	Up
Gm35558	64.6175	1.10415	0.00457783	0.0276523	Up
Olfr733	188.837	0.701883	0.00463059	0.0279025	Up
Sbsn	52.2934	1.25146	0.00463121	0.0279025	Up
Gm34662	78.9424	1.0802	0.00469291	0.028165	Up
Spi1	51.8495	1.23441	0.00470884	0.0282424	Up
Serpinf1	54.6623	1.24578	0.0047311	0.0283486	Up
Gm7031	165.196	0.69306	0.00479323	0.0286472	Up
Serpina1a	22.8602	1.90959	0.00479924	0.0286648	Up
Adamts1	27.4678	1.89367	0.00481846	0.028742	Up
Pus1	149.71	0.738852	0.00496606	0.0294536	Up
Mslnl	26.6343	1.74778	0.0049791	0.0295028	Up
P2rx7	127.732	0.830512	0.00503423	0.0297444	Up
Slc48a1	69.3307	1.04551	0.00503729	0.029753	Up
Moxd1	57.7322	1.16069	0.00514918	0.0302988	Up
Nup54	217.016	0.624051	0.0052306	0.0306617	Up
Tent2	231.168	0.595858	0.00523468	0.030676	Up
Mirt2	118.188	0.853269	0.00532244	0.0311121	Up
Ppp1r15a	155.471	0.716367	0.00534329	0.0312046	Up
Pold4	37.3223	1.42607	0.00536076	0.0312833	Up
Capns2	103.98	0.853872	0.00538974	0.0314267	Up
P2ry6	26.359	1.8132	0.00541476	0.0315331	Up
Gm31497	143.033	0.739626	0.00544749	0.0316548	Up
Socs6	118.56	0.819632	0.00546826	0.0317554	Up
Gm13201	143.493	0.726197	0.00553066	0.032038	Up
Fam196a	131.279	0.808485	0.00561317	0.0324115	Up
Adap2	20.4457	2.15434	0.00562141	0.0324327	Up
Emb	116.251	0.816161	0.00563539	0.0325033	Up
Castor1	48.9046	1.25862	0.00571813	0.0328943	Up
B4galt7	131.588	0.768057	0.00576286	0.0331054	Up
Crispld2	41.4366	1.3916	0.00580255	0.0332514	Up
AC132133.1	26.8961	1.68116	0.00586304	0.0335362	Up
Sdhaf1	100.075	0.86659	0.00593882	0.0339073	Up
Gm6632	119.534	0.861893	0.0059458	0.0339367	Up
Gm26871	71.2655	1.03082	0.00597686	0.0340827	Up
Mmd2	42.4557	1.43745	0.00598704	0.0341199	Up
Camk2b	106.047	0.917331	0.00599626	0.0341276	Up
Duxf3	100.877	0.900373	0.00600712	0.0341565	Up
Zfp276	162.483	0.768341	0.00600726	0.0341565	Up
Fcgrt	29.4983	1.62946	0.00604232	0.0343036	Up
Ptprb	57.8977	1.14015	0.0060462	0.0343103	Up
Sh3bp4	59.6895	1.14541	0.00621839	0.0351058	Up
Axl	56.0943	1.13176	0.00627822	0.0353686	Up
Cep78	194.539	0.620114	0.00630322	0.035488	Up
Serinc5	55.0756	1.19787	0.00636596	0.0357441	Up
Gm27187	33.9875	1.51728	0.00637242	0.0357696	Up
Fam69a	211.855	0.636548	0.00653	0.0365147	Up
AC165259.1	36.3727	1.42505	0.00654286	0.0365612	Up
Smpd1	97.0025	0.870409	0.00673813	0.0374951	Up
Cers4	38.2055	1.3748	0.00681028	0.0378022	Up
Osr2	25.9717	1.77502	0.00680562	0.0378022	Up
Cxcl2	42.4446	1.396	0.0068375	0.0379059	Up
Eif4e3	150.475	0.694404	0.00684118	0.0379059	Up
Mmaa	177.531	0.644238	0.00684246	0.0379059	Up
Zfat	92.771	0.943964	0.00692871	0.0382361	Up
Gm14089	58.4954	1.274	0.00697843	0.0384535	Up
B4galnt1	138.031	0.730334	0.00700424	0.0385568	Up
Gk	77.2192	0.967502	0.00705612	0.0387671	Up
Gm7929	40.1872	1.32911	0.00707752	0.0388618	Up
Smtn	31.0862	1.53296	0.00708784	0.038907	Up
3110053B16Rik	77.1588	0.966379	0.00710321	0.0389799	Up
Dab2	25.1059	1.72138	0.00712929	0.0390621	Up
Gm43352	143.487	0.727241	0.007135	0.0390623	Up
Cdnf	29.5549	1.56958	0.00729101	0.039755	Up
4933412L11Rik	161.748	0.762345	0.00729387	0.039757	Up
Tdg	128.938	0.778328	0.00733998	0.0399034	Up
4930458K08Rik	221.592	0.618581	0.00744029	0.0403546	Up
Arhgap11a	209.458	0.589587	0.0074426	0.0403554	Up
Bclaf3	124.357	0.878685	0.00757914	0.0410234	Up
Pmaip1	39.5715	1.40057	0.0076391	0.0412688	Up
AC138174.1	44.319	1.35003	0.00770817	0.0415657	Up
Col6a1	34.3585	1.42508	0.00770719	0.0415657	Up
Grn	227.508	0.586764	0.00779433	0.0418418	Up
Tuba1a	58.1814	1.12053	0.00788346	0.0422281	Up
Slc10a6	43.3663	1.34889	0.00790079	0.0422865	Up
Mgp	34.157	1.46523	0.00804069	0.0428875	Up
Myh9	103.86	0.82299	0.00803899	0.0428875	Up
Csf1	22.525	1.78643	0.00805321	0.042942	Up
6430548M08Rik	196.66	0.628786	0.00813906	0.0432637	Up
Slco2b1	34.5087	1.48528	0.0081814	0.0433774	Up
H2-DMb1	190.542	0.687289	0.00833771	0.0440684	Up
Ces1h	44.6948	1.23314	0.00881677	0.0461945	Up
1700040F15Rik	59.9284	6.80194	0.00886151	0.0463118	Up
Kctd17	54.0933	1.15361	0.00888896	0.0464423	Up
Fcer1g	21.9927	1.83607	0.00893147	0.0465991	Up
Tle6	122.878	0.752752	0.00895883	0.0467131	Up
Tpd52	40.1331	1.32965	0.00899293	0.046815	Up
C920006O11Rik	174.466	0.622853	0.00922122	0.0478831	Up
Rab20	163.31	0.728916	0.00941716	0.0488189	Up
Angpt2	92.0941	0.839158	0.00951328	0.0492078	Up
1700021J08Rik	30.525	1.49336	0.0095769	0.0494272	Up
Fkrp	51.8937	1.16212	0.00960494	0.0495445	Up

## Sheet: elongated spermatid
Gene Symbol	baseMean	log2FoldChange	pvalue	padj	Threshold
Tnp2	154398	-1.29193	9.38142e-221	1.50131e-216	Down
Prm1	113239	-1.4079	1.39519e-171	1.11636e-167	Down
Mical3	13168.7	-1.31606	1.08635e-169	5.79493e-166	Down
H1fnt	23199.4	-1.21301	6.94906e-161	2.78014e-157	Down
2610318N02Rik	31813.2	-1.15401	1.37272e-160	4.39354e-157	Down
Lipe	16840.8	-1.22005	1.25697e-157	3.35255e-154	Down
Oxct2a	10817.8	-1.27992	6.38865e-154	1.46054e-150	Down
Paqr5	7753.16	-1.33159	4.89572e-153	9.79328e-150	Down
Akap4	64906.3	-1.08462	3.27482e-149	5.82299e-146	Down
Ubqlnl	13210.9	-1.37145	1.05318e-146	1.6854e-143	Down
Azin2	22474.3	-1.2987	3.05273e-145	4.44116e-142	Down
4921507P07Rik	14152.2	-1.40697	9.45476e-145	1.26087e-141	Down
Actl11	23584	-1.11804	1.59113e-143	1.95868e-140	Down
Gpi1	19453.7	-1.13319	1.35507e-141	1.54895e-138	Down
Spert	24899.8	-1.14276	5.38001e-140	5.73975e-137	Down
Actrt2	16031.7	-1.19324	6.21216e-139	6.21333e-136	Down
1700012A03Rik	10881.6	-1.33005	9.17565e-138	8.63752e-135	Down
Fam71f1	9097.6	-1.24168	1.11732e-137	9.93361e-135	Down
Txndc2	15824.8	-1.33654	2.18557e-137	1.84082e-134	Down
Atp1a4	23149.1	-1.08717	8.41262e-137	6.73136e-134	Down
Spata3	18249.6	-1.13508	3.47482e-136	2.64798e-133	Down
Fam71f2	19836	-1.12001	2.7543e-134	2.0035e-131	Down
Osbp2	43308.5	-1.10493	3.89974e-134	2.71337e-131	Down
Lrrc57	7864.17	-1.24004	9.69533e-134	6.46476e-131	Down
Oxct2b	9431.03	-1.21869	7.58845e-133	4.85752e-130	Down
4933411K16Rik	60098.9	-1.06664	8.71008e-131	5.29145e-128	Down
Clmn	19798.2	-1.09825	8.92765e-131	5.29145e-128	Down
Lrrc8b	40467.2	-1.04012	5.23429e-130	2.99159e-127	Down
Otub2	10025.8	-1.19443	3.62211e-129	1.99878e-126	Down
1110017D15Rik	11980.4	-1.1939	7.39362e-128	3.944e-125	Down
5031439G07Rik	9045.34	-1.27478	1.04491e-126	5.3941e-124	Down
Acsl1	41697.2	-1.17014	2.08701e-126	1.0437e-123	Down
Spem2	25833.5	-1.06332	3.16711e-126	1.53586e-123	Down
Spem1	21498.2	-1.04938	7.54635e-126	3.55189e-123	Down
1700001O22Rik	12529.2	-1.11844	8.28117e-126	3.78639e-123	Down
Sh3rf2	6903.31	-1.23337	1.54917e-125	6.88649e-123	Down
Tle3	7595.12	-1.24672	2.17538e-125	9.40881e-123	Down
Smcp	115510	-1.1729	2.27672e-125	9.588e-123	Down
Gpat4	47944.7	-1.03731	6.68641e-124	2.74366e-121	Down
Ace	23751.7	-1.04158	1.04616e-123	4.18543e-121	Down
Sppl2c	15806.4	-1.17368	1.30609e-122	5.09787e-120	Down
Fscn3	10445.3	-1.13156	1.47119e-122	5.60558e-120	Down
Prkar2a	11097.8	-1.1635	9.52247e-122	3.54391e-119	Down
Pmfbp1	19120.1	-1.08704	9.9455e-122	3.61722e-119	Down
Fam187b	7953.81	-1.20748	2.7414e-121	9.74903e-119	Down
Bcl2l14	19633.6	-1.17585	4.48857e-121	1.56154e-118	Down
Clpb	39343.4	-0.985568	1.03442e-120	3.5221e-118	Down
Tsks	22886.6	-1.02609	2.20278e-120	7.34399e-118	Down
Gpd2	17824.7	-1.04849	4.48056e-118	1.46331e-115	Down
Mapk6	22491.7	-1.11882	7.02917e-118	2.24976e-115	Down
1700001K19Rik	7160.53	-1.17309	5.60119e-117	1.75756e-114	Down
4930544D05Rik	5737.8	-1.26726	8.63091e-117	2.65616e-114	Down
Akap1	35374	-0.97521	2.72415e-116	8.2254e-114	Down
Tssk2	17089.4	-1.0284	3.60042e-116	1.06699e-113	Down
Gsg1	67362.6	-0.969967	1.04191e-114	3.03158e-112	Down
4930407I10Rik	10868.5	-1.14739	1.09418e-114	3.12683e-112	Down
Acsbg2	12821.4	-1.07352	1.20993e-114	3.39694e-112	Down
Lelp1	12503.4	-1.22649	1.99211e-114	5.4965e-112	Down
Kif2c	11885.4	-1.09712	3.07332e-114	8.33599e-112	Down
Prkcd	7472.02	-1.16179	2.29427e-113	6.11921e-111	Down
Bag1	15995	-1.11868	5.56706e-113	1.46049e-110	Down
Pkm	13741.3	-1.08191	7.2383e-113	1.8683e-110	Down
Odf1	101319	-1.17144	8.10977e-113	2.06001e-110	Down
Ccdc187	6131.54	-1.28837	1.52293e-112	3.80804e-110	Down
Fam71d	9691.11	-1.22212	1.66238e-112	4.09277e-110	Down
Csnk1g2	46019.9	-1.01689	7.54875e-112	1.82264e-109	Down
Spata18	42278.1	-1.06701	7.63086e-112	1.82264e-109	Down
Gapdhs	63959.7	-0.98935	5.32038e-111	1.25209e-108	Down
Tssk6	18603.2	-1.152	5.9258e-111	1.37436e-108	Down
Psmf1	14752.7	-1.02359	7.36375e-111	1.68346e-108	Down
Luzp1	9943.7	-1.16787	1.36951e-110	3.08679e-108	Down
Tppp2	9848.63	-1.30643	1.52846e-110	3.3972e-108	Down
Eif4e	5610.97	-1.23745	2.91596e-110	6.39234e-108	Down
Tex37	4266.57	-1.35179	6.4257e-110	1.3896e-107	Down
Tent5c	25158.5	-1.02742	3.39802e-109	7.25047e-107	Down
Phlpp1	8721.46	-1.12071	1.55896e-108	3.28263e-106	Down
Rangap1	12990.9	-1.02922	2.2999e-108	4.7799e-106	Down
BB014433	12420.4	-1.0594	6.03994e-108	1.23919e-105	Down
Bzw1	5908.7	-1.20215	1.35328e-107	2.74133e-105	Down
Osgin1	14483.1	-1.02513	1.90931e-107	3.81934e-105	Down
AC161166.1	6327.93	-1.15855	1.21159e-106	2.39372e-104	Down
Samd4	17240.2	-0.998937	2.3508e-106	4.58779e-104	Down
Pebp1	55930.5	-0.91022	2.95456e-106	5.69661e-104	Down
Sord	71595.9	-0.956237	3.51437e-106	6.69528e-104	Down
Rcc1	7377.85	-1.12442	6.96212e-106	1.31076e-103	Down
Glul	17074	-1.00371	1.98368e-105	3.69126e-103	Down
1700016H13Rik	10175.3	-1.07858	3.87931e-105	7.1357e-103	Down
Nt5c1b	22936.3	-1.00085	9.13047e-105	1.6604e-102	Down
Ppm1a	13397.4	-1.04077	1.20034e-103	2.15832e-101	Down
Oaz3	56170.3	-1.11761	2.71313e-103	4.82425e-101	Down
Slfnl1	18537.6	-0.967217	5.64522e-103	9.92752e-101	Down
Cdc14a	7475.8	-1.13606	8.03942e-103	1.39842e-100	Down
Spata32	3856.38	-1.27899	9.55768e-103	1.64464e-100	Down
2810408A11Rik	10132.8	-1.05253	2.32637e-102	3.96053e-100	Down
Fam71e1	15318.1	-1.05878	2.81736e-102	4.74591e-100	Down
Iqcn	29448.8	-0.961078	2.91074e-102	4.85214e-100	Down
Tmem56	8224.19	-1.23775	5.41137e-102	8.92765e-100	Down
1700001C19Rik	6696.86	-1.19339	6.92227e-102	1.13038e-99	Down
1700009N14Rik	20652.8	-1.0113	8.6353e-102	1.39587e-99	Down
Ccdc54	4671.95	-1.33894	1.68351e-101	2.69412e-99	Down
Eef1d	28619.8	-0.960351	5.67347e-101	8.98936e-99	Down
1700029H14Rik	19454.2	-1.02436	9.57045e-101	1.50153e-98	Down
Ttc7	10370.2	-1.1147	1.40796e-100	2.18753e-98	Down
Nrd1	28189.5	-0.924406	2.49383e-100	3.83738e-98	Down
Mroh7	10002.6	-1.05628	1.57706e-99	2.40359e-97	Down
Habp4	13986	-1.02974	3.07658e-99	4.64477e-97	Down
Actg2	8163.58	-1.0683	5.38151e-99	8.04863e-97	Down
Nbr1	33976.5	-0.955204	9.19703e-99	1.36278e-96	Down
Prm2	338311	-1.14944	1.39542e-98	2.04871e-96	Down
St6galnac2	78494.4	-1.15132	2.61557e-98	3.80518e-96	Down
Gm498	6499.46	-1.13962	3.62021e-98	5.2193e-96	Down
Ubqln3	13289	-0.968888	7.24352e-98	1.03498e-95	Down
Herpud1	9441.38	-1.04919	8.82107e-98	1.24924e-95	Down
Ube2j1	14028.6	-0.991583	1.62261e-97	2.27777e-95	Down
Spata20	46694.1	-0.965684	1.98704e-97	2.76509e-95	Down
Gm11780	3927.23	-1.38256	2.40816e-97	3.32223e-95	Down
Prss55	3477.78	-1.28842	4.23783e-97	5.79641e-95	Down
Ppp2r2b	4274.9	-1.24964	4.20315e-96	5.70026e-94	Down
Chn2	8216.59	-1.11353	6.10511e-96	8.2101e-94	Down
Car2	10551.8	-1.13394	7.12261e-96	9.49859e-94	Down
Pgk2	22932.2	-1.00055	1.70164e-95	2.25053e-93	Down
Clip4	13328.8	-0.970832	5.3526e-95	7.02112e-93	Down
1700013G24Rik	15075.7	-0.957871	6.74319e-95	8.77327e-93	Down
Spata6	23582.7	-0.925674	3.02356e-94	3.9021e-92	Down
1700003F12Rik	18354.2	-1.00029	1.19231e-93	1.52645e-91	Down
Agpat2	5026.71	-1.13592	1.67946e-93	2.13305e-91	Down
Galntl5	7920.13	-1.11137	1.78639e-93	2.25099e-91	Down
Hk1	128608	-0.994903	3.10288e-93	3.87932e-91	Down
Herpud2	6202.3	-1.10093	4.11357e-93	5.10306e-91	Down
Actl9	12251.1	-1.02072	9.17937e-93	1.12998e-90	Down
Iqcf1	3328.62	-1.29033	1.02369e-92	1.25054e-90	Down
Rbm28	3522.01	-1.27823	1.09138e-92	1.32314e-90	Down
Spata21	33094.2	-0.901695	1.95081e-92	2.34728e-90	Down
Ccsap	3628.38	-1.2298	2.23616e-92	2.67054e-90	Down
Gm5893	7563.54	-1.16787	2.6639e-92	3.1578e-90	Down
Atl3	15729.2	-1.02446	2.93864e-92	3.45787e-90	Down
BC106175	31616.6	-0.888154	3.3848e-92	3.9538e-90	Down
Gm39566	8817.3	-1.04021	6.73762e-92	7.8132e-90	Down
Lpin1	32080.7	-0.956567	1.09843e-91	1.26462e-89	Down
Wdr64	4909.82	-1.17321	1.7057e-91	1.94974e-89	Down
Pdzd8	17859.1	-1.08958	2.41443e-91	2.7403e-89	Down
Eya4	3610.62	-1.28146	5.18562e-91	5.84405e-89	Down
Gstm5	43341.5	-1.03267	7.4092e-91	8.29156e-89	Down
Ttll10	11030.4	-0.974647	8.1287e-91	9.03358e-89	Down
Klhl10	17443	-0.941686	9.172e-91	1.01227e-88	Down
1700080E11Rik	6204.46	-1.15218	1.36146e-90	1.49229e-88	Down
Dnajb3	27008.8	-0.89345	2.0868e-90	2.27178e-88	Down
Spata7	9048.41	-1.03183	2.22164e-90	2.40222e-88	Down
Spata31d1a	3847.55	-1.1875	5.02104e-90	5.39273e-88	Down
Pwwp2b	19271.3	-0.944213	6.66162e-90	7.10706e-88	Down
H2al2a	4542.06	-1.166	1.97194e-89	2.08987e-87	Down
Fam205c	7312.52	-1.03337	2.50666e-89	2.63908e-87	Down
Spz1	45470.7	-1.0081	2.73971e-89	2.8656e-87	Down
Fam220a	5668.78	-1.10672	4.56786e-89	4.74671e-87	Down
Eef1g	15706.4	-0.925165	4.7656e-89	4.92025e-87	Down
Csnka2ip	11159.3	-1.08466	1.01764e-88	1.04393e-86	Down
Odf2	148003	-0.841901	1.19717e-88	1.22028e-86	Down
Ankef1	17291.7	-0.989324	2.84131e-88	2.87781e-86	Down
Hmgb1-rs17	2176.84	-1.534	4.36726e-88	4.39555e-86	Down
Ppp4r1	9431.64	-0.975255	4.51906e-88	4.51991e-86	Down
Ube2n	15650.1	-1.04447	7.29042e-88	7.2465e-86	Down
1700022A21Rik	5244.81	-1.14563	1.50597e-87	1.48765e-85	Down
Reep6	62573.8	-1.05521	1.09261e-86	1.0727e-84	Down
Ccdc91	21080.5	-1.06344	1.11655e-86	1.08952e-84	Down
Cep295nl	15316.5	-0.909811	1.22732e-86	1.19035e-84	Down
Vasp	3207.05	-1.22979	1.33379e-86	1.28582e-84	Down
Tuba4a	4636.27	-1.11133	1.87588e-86	1.79759e-84	Down
Tmem53	9644.06	-1.00275	2.86059e-86	2.72488e-84	Down
Hspa1l	3633.97	-1.24524	4.73921e-86	4.48766e-84	Down
Cep85l	7542.92	-1.129	5.75806e-86	5.42036e-84	Down
Atp1b3	15783.1	-0.893813	6.29547e-86	5.8916e-84	Down
Hook1	9761.91	-1.18103	8.13425e-86	7.56816e-84	Down
Irgc1	43535.7	-0.936623	1.05857e-85	9.79207e-84	Down
Chl1	18362.4	-0.964555	1.26566e-85	1.16405e-83	Down
Tcp11	83887.1	-0.816518	3.37433e-85	3.08568e-83	Down
Dlgap4	4588.29	-1.09456	6.50439e-85	5.91419e-83	Down
Wasf2	3948.58	-1.16927	9.83409e-85	8.89124e-83	Down
Vars	22800.6	-0.974841	2.23554e-84	2.00985e-82	Down
Hipk1	7573.75	-1.00257	4.92408e-84	4.40224e-82	Down
Spata19	6503.43	-1.08477	6.60341e-84	5.8708e-82	Down
Tpt1	9014.15	-0.981989	6.72357e-84	5.9446e-82	Down
Tbc1d20	14840	-0.942891	9.46212e-84	8.31991e-82	Down
Stard10	17472.7	-0.879463	3.92576e-83	3.433e-81	Down
Lrrc18	15789.9	-0.942124	6.06839e-83	5.27785e-81	Down
1700027A15Rik	9772.18	-1.21138	7.83505e-83	6.77753e-81	Down
Retreg1	3534.25	-1.2123	1.14006e-82	9.80885e-81	Down
Clasp1	3575.21	-1.15626	1.74365e-82	1.49217e-80	Down
Srcin1	8039.91	-1.02157	1.92417e-82	1.6379e-80	Down
Iqcf3	23064.2	-1.08606	3.4126e-82	2.88951e-80	Down
Pim1	6504.72	-1.19012	4.22664e-82	3.55995e-80	Down
Pkd1l3	1365.8	-1.62649	6.2753e-82	5.25779e-80	Down
Fam214b	3243.04	-1.18353	1.0233e-81	8.52911e-80	Down
Mfap3l	10968.1	-1.10289	2.09044e-81	1.73333e-79	Down
Rnf38	25146.9	-0.944785	2.18494e-81	1.80235e-79	Down
Spatc1	8166.84	-0.969152	7.97966e-81	6.54864e-79	Down
Actb	17057.9	-0.890756	1.648e-80	1.34556e-78	Down
Stard6	11699.8	-0.926845	4.6328e-80	3.76338e-78	Down
Nupr1l	11282.7	-1.06686	1.56627e-79	1.26591e-77	Down
Fscb	9647.94	-1.03227	1.85631e-79	1.49279e-77	Down
Fam243	11171.3	-1.12213	2.02128e-79	1.61733e-77	Down
Rnf133	5181.88	-1.18339	3.16651e-79	2.52108e-77	Down
Gm5617	24151.3	-0.831398	4.97723e-79	3.9431e-77	Down
Zfand3	11284.1	-0.912878	7.29527e-79	5.75105e-77	Down
Aif1	7449.87	-1.09742	1.05627e-78	8.28603e-77	Down
Knstrn	4640.27	-1.06866	1.38487e-78	1.08108e-76	Down
Sec23a	4362.8	-1.07657	1.91689e-78	1.48913e-76	Down
Itpr3os	3268.51	-1.16576	1.97998e-78	1.53071e-76	Down
Slc30a4	3657.06	-1.24	2.06517e-78	1.58889e-76	Down
4933415F23Rik	13820.9	-0.975062	2.82619e-78	2.164e-76	Down
Mlf1	11683.1	-0.957601	3.23061e-78	2.46188e-76	Down
Aldoart2	13994.8	-0.866053	3.61226e-78	2.73967e-76	Down
Cdk16	5625.24	-1.00005	4.78235e-78	3.61e-76	Down
Wwp2	6153.76	-1.00507	6.35239e-78	4.77264e-76	Down
Tmem247	5133.05	-1.02169	8.74888e-78	6.54245e-76	Down
Fam53c	5303.86	-1.02074	2.57102e-77	1.91368e-75	Down
1700009J07Rik	6254.7	-1.19107	2.86517e-77	2.12275e-75	Down
Tfam	3600.17	-1.33654	3.18237e-77	2.34689e-75	Down
Dnaja4	6553.62	-1.0104	6.68878e-77	4.91011e-75	Down
Asb17	3061.86	-1.16189	7.70903e-77	5.63322e-75	Down
Cstl1	1687.92	-1.46453	2.03183e-76	1.47797e-74	Down
Hmox2	10131.7	-0.944461	2.2907e-76	1.65873e-74	Down
Cst8	3541.22	-1.27285	7.39922e-76	5.33377e-74	Down
Tex44	4006.02	-1.09313	1.02709e-75	7.37065e-74	Down
Rnf44	7838.04	-0.936971	1.1632e-75	8.31014e-74	Down
Cdv3	17775.7	-1.03328	1.48966e-75	1.05951e-73	Down
1700001L05Rik	9312.2	-1.00061	3.29452e-75	2.33284e-73	Down
1700034E13Rik	2742.8	-1.37876	1.36086e-74	9.59378e-73	Down
4430402I18Rik	6037.51	-0.983704	2.20637e-74	1.54862e-72	Down
Mea1	20083.7	-0.824028	6.30556e-74	4.40646e-72	Down
Hbb-bs	373.205	-3.3278	1.22576e-73	8.52866e-72	Down
Allc	7906.81	-0.935952	1.26299e-73	8.74964e-72	Down
Stat4	4930.54	-1.01348	5.50258e-73	3.79559e-71	Down
Psma6	7299.47	-0.955037	7.12361e-73	4.89267e-71	Down
Rnf138	24292.8	-0.902912	1.11194e-72	7.60447e-71	Down
Usp12	3252.78	-1.115	1.2486e-72	8.50271e-71	Down
Asb8	3012.16	-1.13738	1.79404e-72	1.21652e-70	Down
Trim36	15054.5	-0.839838	1.98628e-72	1.3412e-70	Down
Paip2	4040.53	-1.09102	2.89258e-72	1.94496e-70	Down
Ube2k	7967.2	-1.07262	3.99278e-72	2.67349e-70	Down
Akap12	117905	-0.85302	4.25213e-72	2.83528e-70	Down
Ccdc185	5991.16	-0.953936	9.84778e-72	6.53917e-70	Down
Plekhh2	4834.52	-1.04448	1.22907e-71	8.12763e-70	Down
Cdrt4	6386.23	-1.17087	1.24351e-71	8.18923e-70	Down
Usp44	6971.11	-0.944663	3.6771e-71	2.41166e-69	Down
Sqor	6177.61	-0.933266	7.30319e-71	4.77033e-69	Down
Srpk2	12326.4	-0.916198	1.07657e-70	7.00342e-69	Down
Eif4g1	9111.21	-0.884304	1.47326e-70	9.54517e-69	Down
Fam110a	3952.08	-1.08441	4.24537e-70	2.73946e-68	Down
Tns1	15809.6	-0.843611	4.39292e-70	2.82329e-68	Down
Tctex1d1	2247.77	-1.2268	4.86522e-70	3.11433e-68	Down
Isg20l2	3167.49	-1.11187	5.08285e-70	3.24067e-68	Down
Kif17	17672.3	-0.826534	1.31788e-69	8.36907e-68	Down
Tmem64	5102.43	-1.1028	1.63214e-69	1.03237e-67	Down
Prkcq	7830.76	-0.93143	1.77391e-69	1.11763e-67	Down
Skp2	4956.36	-0.978767	2.59687e-69	1.62972e-67	Down
Rbm4b	3824.34	-1.1159	2.88145e-69	1.80124e-67	Down
Gm11981	3203.39	-1.16991	3.31711e-69	2.06552e-67	Down
Abhd5	5268.18	-0.951417	3.72457e-69	2.31025e-67	Down
Nsun4	16004.5	-1.01547	5.02578e-69	3.10531e-67	Down
Cdc34	11095.6	-0.912315	6.81804e-69	4.1965e-67	Down
Gstt4	6783.27	-0.920352	8.38269e-69	5.13978e-67	Down
Proca1	4395.81	-1.08636	1.06623e-68	6.51258e-67	Down
Trim80	5200.88	-1.07635	1.13148e-68	6.88482e-67	Down
Cldn3	5491.52	-1.01206	1.57674e-67	9.55778e-66	Down
Rasa3	2776.14	-1.13058	4.57687e-67	2.76391e-65	Down
Sh3d21	11838.1	-0.817142	4.70879e-67	2.83289e-65	Down
Prr30	20164.8	-0.765913	2.71737e-66	1.62869e-64	Down
Arel1	4829.29	-1.0285	2.92806e-66	1.74842e-64	Down
Gm4875	1277.02	-1.50377	3.47291e-66	2.06606e-64	Down
Oser1	3802.87	-1.05951	3.50021e-66	2.07459e-64	Down
Prom1	5619.79	-1.02139	3.63413e-66	2.14602e-64	Down
Abhd16b	2639.21	-1.13729	7.77755e-66	4.57589e-64	Down
Ddi1	3829.82	-1.01208	1.15732e-65	6.78411e-64	Down
Cdiptos	16823.9	-0.966306	2.95429e-65	1.72546e-63	Down
Prss58	1971.58	-1.2617	3.05411e-65	1.77727e-63	Down
Ttc24	2994.52	-1.15689	4.45472e-65	2.58293e-63	Down
Theg	5292.4	-0.924367	5.59979e-65	3.23514e-63	Down
Ubl4b	11759.3	-0.991698	7.71275e-65	4.43982e-63	Down
Tssk3	7584.45	-1.06243	1.20615e-64	6.91826e-63	Down
Tmem269	1572.38	-1.41458	2.16691e-64	1.23846e-62	Down
Tent4b	5901.51	-0.938369	4.22178e-64	2.40431e-62	Down
Klk1b8	1441.46	-1.52494	4.43665e-64	2.51772e-62	Down
Dnajb8	6241.91	-1.0345	6.09995e-64	3.44938e-62	Down
Ccdc136	64778.2	-0.757378	1.26401e-63	7.12253e-62	Down
Rnf139	12680.9	-0.838396	2.59809e-63	1.45885e-61	Down
Eif1	13110.1	-0.784272	7.01937e-63	3.92765e-61	Down
Rundc3a	2306.34	-1.19602	7.58493e-63	4.22933e-61	Down
Nup153	8547.65	-0.850034	2.23867e-62	1.24394e-60	Down
Chd5	14326.3	-0.770169	2.83847e-62	1.57176e-60	Down
Ak1	8178.9	-0.888922	3.9108e-62	2.15809e-60	Down
Ipo5	31681.6	-0.714906	7.05446e-62	3.87947e-60	Down
Cdc14b	2756.87	-1.06983	8.83304e-62	4.84093e-60	Down
Iqcf4	5536.52	-1.07026	1.24818e-61	6.81727e-60	Down
Ttll8	5246.94	-0.917795	1.45986e-61	7.94632e-60	Down
Eif4h	8689.1	-0.850555	2.23474e-61	1.21229e-59	Down
Tmco5	4758.76	-1.02783	2.55427e-61	1.38095e-59	Down
1700019D03Rik	6058.06	-1.01566	2.61458e-61	1.40879e-59	Down
Ubl3	8493.49	-0.903911	4.57138e-61	2.45489e-59	Down
Bpifa3	3847.45	-0.980034	7.1131e-61	3.80706e-59	Down
Pxk	2261.46	-1.13731	1.35234e-60	7.21383e-59	Down
Ubxn11	10088	-0.790736	2.04483e-60	1.08716e-58	Down
C030037D09Rik	2968.51	-1.04643	2.18068e-60	1.15554e-58	Down
1700024P04Rik	3316.05	-1.19595	2.51042e-60	1.32588e-58	Down
Paqr9	6159.58	-1.00892	8.26715e-60	4.35195e-58	Down
Ropn1	5000.71	-0.938959	1.33149e-59	6.98617e-58	Down
Noxred1	2354.01	-1.11593	4.7452e-59	2.48162e-57	Down
Dynll2	8005.65	-0.943852	6.50221e-59	3.38941e-57	Down
4933402J07Rik	8364.16	-0.891014	9.24168e-59	4.80178e-57	Down
Eno1	12793.2	-0.746916	1.20275e-58	6.22901e-57	Down
Znrf4	29153.1	-0.892894	1.59776e-58	8.24806e-57	Down
Rexo1	8964.07	-0.823145	2.97773e-58	1.53224e-56	Down
Rab3il1	14896.2	-0.733034	4.48153e-58	2.29865e-56	Down
Fxr1	15738.6	-0.87327	6.18968e-58	3.16464e-56	Down
Grip1	5109.99	-0.880439	6.27295e-58	3.19701e-56	Down
Gm11634	1471.88	-1.37115	1.07964e-57	5.48489e-56	Down
Frat1	6646.54	-0.984214	1.28178e-57	6.49125e-56	Down
Wnt3	2346.19	-1.1509	2.38666e-57	1.20485e-55	Down
Lrrc74a	4686.24	-0.90544	3.03889e-57	1.52929e-55	Down
Fam78a	8428.12	-0.814115	1.26641e-56	6.35307e-55	Down
Hspb9	20258.1	-0.76451	1.48389e-56	7.42082e-55	Down
Tmem131l	3863.29	-0.947972	1.64226e-56	8.18728e-55	Down
Fam166a	5701.97	-0.849728	2.38108e-56	1.18337e-54	Down
Cpeb3	5032.78	-1.05908	4.35558e-56	2.15797e-54	Down
Spaca9	6207.97	-0.823224	5.63772e-56	2.78458e-54	Down
Capzb	7837.7	-0.805864	6.17067e-56	3.03844e-54	Down
Tepp	2204.92	-1.13383	7.15356e-56	3.51161e-54	Down
Socs7	11250.6	-0.819345	1.10049e-55	5.38569e-54	Down
Afap1	2445.3	-1.05611	1.31055e-55	6.39414e-54	Down
Fam71e2	4437.83	-0.890297	1.35949e-55	6.61277e-54	Down
Nup98	16496.8	-0.705395	1.91245e-55	9.27422e-54	Down
Ttc39d	7873.18	-0.893559	6.04368e-55	2.92196e-53	Down
Trim17	6743.66	-0.850785	8.25814e-55	3.98057e-53	Down
Atg9a	10098.5	-0.754511	1.28662e-54	6.18313e-53	Down
Adam1a	3335.2	-0.947094	2.1108e-54	1.01135e-52	Down
Sgms1	9901.94	-0.761994	2.33225e-54	1.11412e-52	Down
Plekho2	4164.82	-0.895881	2.93015e-54	1.39557e-52	Down
Actl7a	8664.77	-0.787063	4.51537e-54	2.1442e-52	Down
Gabarapl1	3319.03	-1.00717	4.56155e-54	2.15972e-52	Down
Lpp	3756.38	-0.921182	4.66941e-54	2.20427e-52	Down
Pdzk1	7747.51	-0.896265	6.8286e-54	3.21406e-52	Down
2410015M20Rik	4352.75	-0.900386	1.00271e-53	4.70566e-52	Down
Sorbs3	3317.42	-0.970265	1.05623e-53	4.94236e-52	Down
Inpp4a	2759.83	-1.01563	1.55927e-53	7.27491e-52	Down
Grin2b	533.645	-1.96586	1.97541e-53	9.18968e-52	Down
Tex48	3487.22	-1.0217	4.93219e-53	2.28782e-51	Down
Pdpk1	4416.25	-0.896932	5.25267e-53	2.42944e-51	Down
Oplah	4332.8	-0.932178	5.33202e-53	2.45903e-51	Down
Epb41l3	2628.7	-1.03416	5.53507e-53	2.54534e-51	Down
Fam217a	5160.05	-0.865243	6.29453e-53	2.88628e-51	Down
Cdyl	6620.19	-0.793445	9.99952e-53	4.57207e-51	Down
Plcz1	4790.69	-0.904618	1.19661e-52	5.45564e-51	Down
Dgkh	3563.85	-0.924811	1.34804e-52	6.12863e-51	Down
Agpat3	15454.8	-0.74106	1.61807e-52	7.33538e-51	Down
Dyrk1b	23338	-0.782894	3.1948e-52	1.44425e-50	Down
Stk35	9841	-0.801456	8.69096e-52	3.91779e-50	Down
1700129C05Rik	4576.83	-0.944676	9.80334e-52	4.40682e-50	Down
Hrasls5	23876.8	-0.665417	1.32434e-51	5.93655e-50	Down
Cdca2	4546.67	-0.878048	1.87666e-51	8.38888e-50	Down
Vwa3a	2554.71	-1.05342	1.89051e-51	8.42726e-50	Down
4930435E12Rik	1307.4	-1.2906	3.30762e-51	1.47033e-49	Down
Hils1	10466	-0.796923	3.45159e-51	1.53008e-49	Down
1700019N19Rik	6240.95	-0.801379	4.04692e-51	1.78903e-49	Down
Dnajc5b	3384.33	-1.01403	5.25753e-51	2.3178e-49	Down
Lrrc51	4836.19	-0.857035	5.48801e-51	2.41277e-49	Down
Bmi1	3892.25	-0.897987	6.87733e-51	3.01529e-49	Down
Thegl	4684.39	-0.867731	1.05904e-50	4.63057e-49	Down
Ctnna3	2484.14	-1.06573	1.24848e-50	5.44398e-49	Down
Dpysl3	8456.65	-0.787141	3.56141e-50	1.54873e-48	Down
Eva1c	2055.21	-1.0776	1.11499e-49	4.83556e-48	Down
Dzip1	6518.67	-0.781534	1.22334e-49	5.29111e-48	Down
Tuba1c	2175.96	-1.15463	1.24663e-49	5.3773e-48	Down
Morn3	5342.95	-0.865019	3.11639e-49	1.34063e-47	Down
Col20a1	1992.07	-1.0714	3.8895e-49	1.66873e-47	Down
1700074P13Rik	6378.04	-0.804263	4.05514e-49	1.73514e-47	Down
Capza3	3504.67	-0.887408	5.01595e-49	2.14054e-47	Down
Mtfr1	8180.29	-0.753857	5.36485e-49	2.28334e-47	Down
Gm5767	1868.76	-1.08367	1.32586e-48	5.62804e-47	Down
Spag4	6287.2	-0.855902	1.39336e-48	5.89893e-47	Down
Hypm	2303.2	-1.05037	1.48762e-48	6.28136e-47	Down
Samd4b	7221.19	-0.794872	1.90996e-48	8.04343e-47	Down
Prdx4	1992.08	-1.10736	2.11766e-48	8.89474e-47	Down
Hsdl2	3569.02	-0.878046	2.63672e-48	1.10459e-46	Down
Deup1	6453.99	-0.825462	3.48976e-48	1.45813e-46	Down
Usp25	3068.29	-0.957002	4.10175e-48	1.70938e-46	Down
Cntnap5b	1941.85	-1.07118	4.17039e-48	1.73347e-46	Down
Nqo2	902.964	-1.50941	4.3709e-48	1.81211e-46	Down
Smkr-ps	3010.73	-1.13899	4.82968e-48	1.99714e-46	Down
Rffl	4396.2	-0.831109	6.82141e-48	2.81348e-46	Down
Rgs22	6749.88	-0.841041	7.48323e-48	3.07851e-46	Down
Usp50	2873.9	-0.968144	8.17861e-48	3.35595e-46	Down
Tln2	8494.13	-0.723935	1.51507e-47	6.20095e-46	Down
Tpi1	12573.5	-0.677671	4.05937e-47	1.6572e-45	Down
Nat8f4	940.657	-1.3883	5.10962e-47	2.08064e-45	Down
Tnp1	19125.4	-1.43165	7.68223e-47	3.12027e-45	Down
BC049715	2206.93	-1.02131	1.09714e-46	4.44494e-45	Down
Gm11492	1993.58	-1.04277	1.99979e-46	8.08147e-45	Down
Entr1	5648.63	-0.781592	2.09179e-46	8.43195e-45	Down
Slc25a37	1028.15	-1.35039	2.15833e-46	8.67832e-45	Down
Kif27	7575.24	-0.719088	2.41292e-46	9.67769e-45	Down
Ranbp6	1557.32	-1.15313	3.298e-46	1.31945e-44	Down
Abl1	5864.36	-0.793123	4.56046e-46	1.81998e-44	Down
Ankrd60	5812.47	-0.758504	7.56048e-46	3.00224e-44	Down
Pcnt	2555.9	-0.965434	2.74268e-45	1.08641e-43	Down
Mllt11	6272.37	-0.753283	3.28522e-45	1.29811e-43	Down
Ccdc150	2482.26	-0.963436	3.71581e-45	1.46463e-43	Down
4921530L21Rik	1061.33	-1.31763	4.1051e-45	1.6141e-43	Down
Smim23	2031.79	-1.05996	4.49757e-45	1.76408e-43	Down
Gm136	1672.14	-1.29094	4.56892e-45	1.78769e-43	Down
Cypt1	2099.83	-0.992397	5.04569e-45	1.96942e-43	Down
Egln2	30600.3	-0.665717	5.07953e-45	1.9778e-43	Down
Synj2	2032.5	-1.02496	7.83322e-45	3.0426e-43	Down
Fndc8	1849.53	-1.04137	8.57818e-45	3.32389e-43	Down
Fam104a	5848.47	-0.786744	8.71936e-45	3.37043e-43	Down
1700008P02Rik	907.104	-1.40087	1.07725e-44	4.15403e-43	Down
Ppp1r2-ps7	1020.63	-1.4316	1.55918e-44	5.99797e-43	Down
Wdr13	1724.02	-1.05835	2.1523e-44	8.25976e-43	Down
Rnf181	5180.35	-0.761975	2.20696e-44	8.44927e-43	Down
Tmco2	2968.63	-0.973088	3.34735e-44	1.27846e-42	Down
Dscaml1	993.352	-1.31528	3.37384e-44	1.28551e-42	Down
D17Wsu92e	3976.76	-0.807229	3.79659e-44	1.44315e-42	Down
Dcaf1	4030.27	-0.802167	4.65384e-44	1.76482e-42	Down
Arhgef2	9295.32	-0.708021	6.03417e-44	2.28286e-42	Down
1700016P04Rik	1081.29	-1.35551	8.32343e-44	3.14151e-42	Down
Atad1	2754.55	-0.891472	1.13477e-43	4.27286e-42	Down
Tmem8	6543.82	-0.74565	1.14989e-43	4.31964e-42	Down
Fam71b	5102.81	-0.75666	1.19637e-43	4.48372e-42	Down
Kif21b	2970.02	-0.939205	1.31977e-43	4.93465e-42	Down
Ppp1r36	4107.58	-0.895487	1.32982e-43	4.96062e-42	Down
Aldoart1	3682.65	-0.91763	1.68712e-43	6.27882e-42	Down
Pkib	2165.79	-1.01138	1.92281e-43	7.1394e-42	Down
Dnajb14	5872.64	-0.782519	2.34137e-43	8.67335e-42	Down
Fam229a	6120.63	-0.836098	2.6329e-43	9.7308e-42	Down
Ccdc33	3508.87	-0.83295	2.86132e-43	1.05506e-41	Down
Ccin	4866.73	-0.759926	3.01565e-43	1.10687e-41	Down
Rps20	7985.31	-0.721126	3.9012e-43	1.42862e-41	Down
Adam3	20724.9	-0.605937	5.39791e-43	1.97221e-41	Down
Glrx2	2293.55	-1.06902	5.87847e-43	2.1429e-41	Down
Gm16226	1440.74	-1.16545	8.12017e-43	2.95334e-41	Down
Sept4	2350.34	-1.00157	8.68387e-43	3.1512e-41	Down
Erich3	5329.17	-0.799859	1.21965e-42	4.41584e-41	Down
Gsto2	4627.42	-0.769743	1.27311e-42	4.599e-41	Down
Igf2bp3	3202.9	-0.845738	1.85066e-42	6.6703e-41	Down
Pgam2	19780.6	-0.624094	1.99779e-42	7.18442e-41	Down
Mbd2	2072.08	-0.986128	3.15964e-42	1.13371e-40	Down
Ccdc70	3004.2	-1.02616	4.45787e-42	1.59596e-40	Down
Tuba8	5119.6	-0.847895	7.18651e-42	2.56709e-40	Down
Col22a1	4696.09	-0.78116	8.94589e-42	3.18844e-40	Down
1700029B22Rik	925.121	-1.3479	1.00655e-41	3.57951e-40	Down
Nol4	1280.42	-1.16049	1.01906e-41	3.61595e-40	Down
Ttbk1	15732.9	-0.653862	1.20382e-41	4.26212e-40	Down
Mex3b	1811.31	-1.00897	1.4258e-41	5.03687e-40	Down
Prss52	1438.02	-1.1022	1.43666e-41	5.06408e-40	Down
AF366264	941.739	-1.33582	1.55033e-41	5.45275e-40	Down
Spcs2	2096.58	-1.06809	1.74936e-41	6.13926e-40	Down
Fam161a	5095.99	-0.754452	2.06094e-41	7.21688e-40	Down
Ulk2	8793.21	-0.73409	2.4778e-41	8.65768e-40	Down
Dda1	2772.51	-0.889243	2.49459e-41	8.69736e-40	Down
Gpx4	33088.8	-0.642909	2.51102e-41	8.73562e-40	Down
Rnpepl1	3124.57	-0.888859	2.55971e-41	8.88569e-40	Down
Kifap3	4702.8	-0.750923	2.96821e-41	1.02814e-39	Down
4933402N03Rik	748.493	-1.48325	3.81835e-41	1.31976e-39	Down
Aldoa	11565.2	-0.634743	5.22692e-41	1.80272e-39	Down
BC048507	1042.78	-1.25396	5.51846e-41	1.89914e-39	Down
Plb1	2770.9	-0.870568	5.53022e-41	1.89914e-39	Down
Usp2	12278.8	-0.621415	8.64254e-41	2.9616e-39	Down
Rpl41	13384.1	-0.798254	9.25394e-41	3.16433e-39	Down
Fbxo44	2195.06	-0.941812	1.04385e-40	3.56177e-39	Down
Plpp6	1233.15	-1.17553	1.17767e-40	4.00983e-39	Down
Asb1	2819.72	-0.969663	1.20264e-40	4.08616e-39	Down
Ubc	6092.91	-0.701247	1.39517e-40	4.73028e-39	Down
Ap2b1	16282.1	-0.612533	1.40412e-40	4.75056e-39	Down
Lexm	2194.38	-0.928639	1.40882e-40	4.75642e-39	Down
Zbbx	5220.26	-0.829538	1.98236e-40	6.67868e-39	Down
Alms1	3965.36	-0.905188	2.40622e-40	8.08964e-39	Down
Osbpl10	3445.41	-0.815317	2.52955e-40	8.48646e-39	Down
Desi1	5391.28	-0.71559	3.14565e-40	1.05313e-38	Down
Iqcf5	2675.46	-0.992202	3.46816e-40	1.15868e-38	Down
Fbxo39	1709.69	-1.00504	3.59318e-40	1.19795e-38	Down
4930471G03Rik	4256.16	-0.781501	5.40002e-40	1.7966e-38	Down
Carhsp1	5797.72	-0.725271	6.00262e-40	1.99294e-38	Down
Kremen1	1221.72	-1.22726	6.27672e-40	2.07964e-38	Down
Phc1	8865.5	-0.655104	6.86983e-40	2.27144e-38	Down
Vwa3b	6805	-0.70224	7.04851e-40	2.32572e-38	Down
Adcy10	9207.07	-0.644317	8.70661e-40	2.86691e-38	Down
Jmjd6	2474.32	-0.898765	1.01711e-39	3.34226e-38	Down
Bri3bp	1962.76	-0.963017	1.16057e-39	3.80587e-38	Down
Fam221b	5284.47	-0.748046	1.2977e-39	4.24684e-38	Down
Zfp474	2709.71	-0.879023	1.44833e-39	4.73012e-38	Down
Ppp2r5a	1027.52	-1.27812	2.72708e-39	8.88827e-38	Down
1700017N19Rik	2437.02	-0.982143	5.52746e-39	1.79788e-37	Down
Wdr38	1280.48	-1.11129	9.69589e-39	3.14733e-37	Down
Wbp2nl	1722.4	-0.989063	1.29457e-38	4.19373e-37	Down
Ubxn6	5408.58	-0.767516	1.46277e-38	4.72904e-37	Down
Stpg3	3023.74	-0.812446	1.70479e-38	5.50034e-37	Down
Osbpl9	2550.5	-0.867542	1.75853e-38	5.66233e-37	Down
Cacul1	3259.1	-0.793881	1.92642e-38	6.19047e-37	Down
Lrrc28	8032.16	-0.664051	2.08398e-38	6.68335e-37	Down
Flnb	1455.16	-1.04323	2.08895e-38	6.68588e-37	Down
Akap3	20609.2	-0.628092	2.27459e-38	7.26552e-37	Down
Fhdc1	2082.33	-0.911336	2.61075e-38	8.32268e-37	Down
Phactr1	879.984	-1.31325	2.80386e-38	8.92053e-37	Down
Sod1	4022.6	-0.748426	3.15622e-38	1.00216e-36	Down
Ptp4a3	2316.72	-0.918406	3.4424e-38	1.09087e-36	Down
Lmntd2	3016.62	-0.845072	4.29838e-38	1.35943e-36	Down
Sik1	1281.95	-1.14862	4.44584e-38	1.40329e-36	Down
Aqp11	19793.7	-0.626929	7.01953e-38	2.21129e-36	Down
Rmnd1	2536.91	-0.847987	7.6294e-38	2.39869e-36	Down
Ubr7	2677.38	-0.834965	8.38079e-38	2.62976e-36	Down
1700020G17Rik	935.484	-1.28935	8.51286e-38	2.66598e-36	Down
Klc3	1144.11	-1.17644	9.56901e-38	2.99088e-36	Down
Ptp4a1	1798.41	-0.962935	1.09294e-37	3.40942e-36	Down
Emilin2	968.579	-1.26897	1.32892e-37	4.12944e-36	Down
Sgsm2	1649.06	-1.01622	1.80399e-37	5.59482e-36	Down
Fhad1	10866.6	-0.630171	2.95151e-37	9.13597e-36	Down
Tmem270	1866.76	-0.930955	2.98307e-37	9.21584e-36	Down
4931403G20Rik	664.475	-1.48455	3.23265e-37	9.96764e-36	Down
Gm47645	1235.8	-1.29062	3.34987e-37	1.03092e-35	Down
1700001C02Rik	2816.7	-0.815615	3.61251e-37	1.10962e-35	Down
Amz2	9964.77	-0.6121	4.78467e-37	1.46684e-35	Down
Ppm1j	3611.34	-0.811661	5.57454e-37	1.70572e-35	Down
Mgat4e	933.161	-1.2557	6.99814e-37	2.13724e-35	Down
Xrra1	11801	-0.627738	7.74457e-37	2.35621e-35	Down
Gstcd	1242.46	-1.10372	1.54378e-36	4.68788e-35	Down
Jag1	1333.41	-1.08011	1.5613e-36	4.7321e-35	Down
Gdpd1	3042.12	-0.78944	1.62489e-36	4.91551e-35	Down
Cux1	4979.93	-0.711625	1.64043e-36	4.95316e-35	Down
1700012B07Rik	2809.53	-0.91303	3.16649e-36	9.543e-35	Down
BC048671	3438.29	-0.765455	3.31402e-36	9.96885e-35	Down
Armc12	4915.15	-0.70134	5.47499e-36	1.64383e-34	Down
Gm4787	2693.44	-0.834691	7.59908e-36	2.27731e-34	Down
Fam8a1	2731.3	-1.00968	7.86364e-36	2.35218e-34	Down
Ppp1r11	10705.9	-0.684527	1.08361e-35	3.23525e-34	Down
Gtpbp2	2279.55	-0.855011	1.20052e-35	3.57765e-34	Down
Tex13a	1898.09	-0.917052	1.32049e-35	3.92785e-34	Down
Txndc8	1518.37	-1.00972	1.75863e-35	5.22142e-34	Down
Sufu	4695.42	-0.718074	1.95149e-35	5.77257e-34	Down
Clba1	3874.34	-0.759292	2.01976e-35	5.9635e-34	Down
Cabyr	9127.85	-0.613538	2.71421e-35	7.99918e-34	Down
Lrrc9	6590.09	-0.684342	4.25968e-35	1.25078e-33	Down
4930571K23Rik	55217	-1.27238	5.59315e-35	1.63933e-33	Down
Saraf	2391.29	-0.900699	1.05292e-34	3.07479e-33	Down
Ssx2ip	7296.97	-0.663554	1.08125e-34	3.15177e-33	Down
Srgap1	744.097	-1.3641	1.13373e-34	3.29876e-33	Down
Fhl5	2839.71	-0.80134	1.1934e-34	3.46606e-33	Down
4930453N24Rik	15746.2	-0.640993	1.24514e-34	3.60978e-33	Down
Smim14	2956.86	-0.81871	1.32021e-34	3.8205e-33	Down
Zmiz2	12032.4	-0.601723	1.42455e-34	4.11498e-33	Down
Epb41l2	5164.19	-0.6968	1.76094e-34	5.07753e-33	Down
Eif1ax	1610.99	-1.08648	1.86683e-34	5.37318e-33	Down
1700013F07Rik	2740.08	-0.805758	1.95798e-34	5.62541e-33	Down
Aktip	1122.06	-1.09579	2.83543e-34	8.1318e-33	Down
Ica1	1793.1	-0.945951	2.88166e-34	8.2496e-33	Down
Map4k3	948.974	-1.21237	3.22186e-34	9.20704e-33	Down
Flvcr2	1293.62	-1.08437	3.30877e-34	9.43855e-33	Down
Rnf24	1220.67	-1.04304	3.64007e-34	1.03467e-32	Down
Tor1aip1	3950	-0.736353	4.35258e-34	1.235e-32	Down
Trpm4	3098.26	-0.816883	5.48088e-34	1.5524e-32	Down
Rabac1	2398.79	-0.828408	5.76505e-34	1.63e-32	Down
Wdr1	2216.51	-0.837179	5.85155e-34	1.65154e-32	Down
Neurl1a	2303.19	-0.885474	7.05206e-34	1.98687e-32	Down
Pafah1b2	4384.43	-0.742609	7.41466e-34	2.08536e-32	Down
Ccdc57	2015.09	-0.86864	8.25359e-34	2.31723e-32	Down
Trp53tg5	1175.76	-1.14778	9.1154e-34	2.55471e-32	Down
Tsacc	1463.91	-1.00062	9.98888e-34	2.79462e-32	Down
Izumo2	2302.63	-0.86888	1.03997e-33	2.90449e-32	Down
Zdbf2	2092.39	-0.848127	1.20771e-33	3.36706e-32	Down
Lpcat2b	3979.52	-0.708762	1.38034e-33	3.84168e-32	Down
Fer1l5	656.101	-1.54124	1.91491e-33	5.32019e-32	Down
Fem1c	11882.4	-0.63321	2.72519e-33	7.5452e-32	Down
Tasp1	1736.29	-0.905304	2.96987e-33	8.20843e-32	Down
Mical2	4193.58	-0.686974	4.94316e-33	1.36154e-31	Down
Rab28	1612.82	-0.988843	5.21938e-33	1.43515e-31	Down
Camk4	1670.67	-0.919524	5.28155e-33	1.44975e-31	Down
Dnajb4	4177.16	-0.760964	6.25281e-33	1.71342e-31	Down
Ccdc183	1663.62	-0.945636	6.28364e-33	1.71893e-31	Down
Vhl	2062.97	-0.86902	7.14777e-33	1.95198e-31	Down
Tbc1d21	3072.75	-0.763193	8.54988e-33	2.32693e-31	Down
Cypt3	1447.89	-1.04075	9.11328e-33	2.47606e-31	Down
Cap2	1862.01	-0.88652	9.45159e-33	2.56362e-31	Down
Dcun1d3	1922.76	-0.869987	1.67112e-32	4.50977e-31	Down
1700010D01Rik	1837.42	-1.00389	1.75123e-32	4.71799e-31	Down
Ube3b	11654.8	-0.608259	1.75783e-32	4.72782e-31	Down
Phospho1	813.068	-1.22473	2.01982e-32	5.42335e-31	Down
Ccdc50	2283.42	-0.838606	2.23452e-32	5.98979e-31	Down
Filip1	947.328	-1.13654	2.32711e-32	6.22756e-31	Down
Nfkbib	3872.35	-0.697157	2.57881e-32	6.8896e-31	Down
Spata31d1b	4312.74	-0.704853	3.39995e-32	9.06823e-31	Down
Snrpd2	2915.56	-0.746899	3.72259e-32	9.89577e-31	Down
Tescl	2820.3	-0.767535	3.96681e-32	1.05275e-30	Down
Sdc3	934.54	-1.15554	4.90837e-32	1.30047e-30	Down
Sgf29	4057.15	-0.684765	5.37316e-32	1.42127e-30	Down
4930570E03Rik	830.575	-1.22803	6.34568e-32	1.67574e-30	Down
Mipep	4950.43	-0.6489	6.43181e-32	1.69569e-30	Down
AC142100.4	738.66	-1.24853	7.83507e-32	2.06225e-30	Down
Odf3b	1302.44	-0.995854	9.77261e-32	2.568e-30	Down
Crip2	2329.99	-0.85032	1.03608e-31	2.7181e-30	Down
Zdhhc25	2738.01	-0.791861	1.05062e-31	2.75173e-30	Down
Impad1	1765.62	-0.894957	1.88723e-31	4.93486e-30	Down
Coil	5855.12	-0.624394	2.3042e-31	6.01536e-30	Down
Mtmr4	2896.39	-0.758662	2.54552e-31	6.63452e-30	Down
Hba-a1	199.888	-2.74837	2.97836e-31	7.75003e-30	Down
Naa60	1422.43	-0.984795	2.98676e-31	7.75928e-30	Down
Selenov	3944.34	-0.674685	3.23718e-31	8.3962e-30	Down
Gm34549	444.995	-1.62689	3.75456e-31	9.72237e-30	Down
Rpl36	4719.53	-0.686112	4.32376e-31	1.11782e-29	Down
Defb33	518.655	-1.45801	5.50202e-31	1.42014e-29	Down
Pde1a	2563.43	-0.759143	5.87939e-31	1.5151e-29	Down
1700016C15Rik	1311.03	-1.00962	7.79911e-31	2.00658e-29	Down
Dnajb7	2089.49	-0.89464	1.1161e-30	2.86693e-29	Down
Aqp7	3440.89	-0.706141	1.19293e-30	3.05937e-29	Down
Prss37	2639.26	-0.844296	1.4133e-30	3.61872e-29	Down
Prss51	912.437	-1.1277	1.41665e-30	3.6215e-29	Down
Lkaaear1	3202.13	-0.70498	1.4752e-30	3.76518e-29	Down
Zfyve1	4994.52	-0.664036	1.74695e-30	4.45167e-29	Down
1700061N14Rik	635.944	-1.30548	1.88978e-30	4.80798e-29	Down
Gm6657	1338.09	-1.07	2.23279e-30	5.67163e-29	Down
Efcab1	733.636	-1.21725	3.40211e-30	8.62821e-29	Down
Yod1	1251.09	-0.968914	4.2746e-30	1.08238e-28	Down
Lrrc63	3201.07	-0.757933	4.3596e-30	1.10216e-28	Down
Wbscr25	26812.7	-1.28156	4.40078e-30	1.11082e-28	Down
Ubqln5	1822.14	-0.864188	4.5041e-30	1.13511e-28	Down
Cby3	1153.69	-1.05076	4.75152e-30	1.19557e-28	Down
Slain2	5964.73	-0.607231	4.76696e-30	1.19758e-28	Down
Midn	1237.89	-0.987173	4.85105e-30	1.21679e-28	Down
4930505A04Rik	1573	-0.923425	5.27324e-30	1.32062e-28	Down
Map7	4224.28	-0.687735	6.55959e-30	1.6402e-28	Down
Fam193a	5466.15	-0.687594	7.08394e-30	1.76855e-28	Down
Hmgb4	9657.01	-1.21394	7.79118e-30	1.93907e-28	Down
1700084M14Rik	1097.15	-1.0871	9.18994e-30	2.28364e-28	Down
4921517D22Rik	659.422	-1.30738	1.10477e-29	2.73678e-28	Down
Limk2	1425.22	-0.965694	1.14221e-29	2.82516e-28	Down
Cdk19os	1246.1	-0.996002	1.17456e-29	2.90068e-28	Down
Nemp2	801.45	-1.16236	1.33071e-29	3.28126e-28	Down
Ctdsp2	1703.93	-0.879255	1.42288e-29	3.50313e-28	Down
Sclt1	3692.23	-0.749282	2.18964e-29	5.37435e-28	Down
Arhgef6	1219.65	-1.05493	2.71731e-29	6.65928e-28	Down
1700030J22Rik	7394.78	-0.58518	3.67658e-29	8.99637e-28	Down
1700008J07Rik	1573.73	-0.908184	4.57866e-29	1.11866e-27	Down
Llcfc1	4767.26	-0.681445	4.94749e-29	1.20693e-27	Down
Cystm1	1564.68	-0.893796	6.3078e-29	1.5341e-27	Down
Nckap1l	3203.43	-0.757946	7.14042e-29	1.73396e-27	Down
Vash2	3844.6	-0.666985	8.07089e-29	1.95695e-27	Down
Susd6	1310.26	-0.929176	1.03631e-28	2.50893e-27	Down
Ywhaz	3256.57	-0.683647	1.88242e-28	4.54366e-27	Down
1700034H15Rik	521.853	-1.40499	1.9956e-28	4.80957e-27	Down
Tex45	1458.75	-0.889876	2.06318e-28	4.96497e-27	Down
Jazf1	1486.94	-0.875619	2.09191e-28	5.02656e-27	Down
Arl2bp	6244.31	-0.61219	2.19088e-28	5.25647e-27	Down
Dydc2	1171.58	-1.04616	3.18558e-28	7.62014e-27	Down
Spanxn4	847.257	-1.29489	3.76027e-28	8.98144e-27	Down
4930500H12Rik	623.018	-1.28276	4.12478e-28	9.83739e-27	Down
Fam167a	1149.7	-0.967836	4.59217e-28	1.09358e-26	Down
Sympk	6595.63	-0.618389	4.66831e-28	1.11006e-26	Down
Dynll1	6449.69	-0.628997	4.84532e-28	1.15044e-26	Down
4933421O10Rik	1305.4	-1.02132	5.88442e-28	1.39302e-26	Down
Ghitm	4999.91	-0.655277	6.27301e-28	1.48282e-26	Down
Rp2	867.997	-1.09842	6.84179e-28	1.61251e-26	Down
Slc39a13	895.867	-1.08093	6.86736e-28	1.61615e-26	Down
Ergic3	3329.11	-0.742264	7.18195e-28	1.6877e-26	Down
Dpysl5	2553.04	-0.719527	1.48324e-27	3.47022e-26	Down
Ccdc28a	1234.21	-1.00757	1.69718e-27	3.95918e-26	Down
1700030C12Rik	1967.59	-0.911927	1.77245e-27	4.12876e-26	Down
Frmd5	740.777	-1.2182	1.82361e-27	4.24174e-26	Down
1700019L13Rik	1580.72	-0.845666	1.82649e-27	4.24228e-26	Down
Sox30	5199.43	-0.615228	2.0618e-27	4.78189e-26	Down
Chpt1	3067.85	-0.793746	2.25686e-27	5.22671e-26	Down
Sort1	3404.98	-0.65426	2.39731e-27	5.54395e-26	Down
Ndufa13	1891.28	-0.834003	2.72559e-27	6.29403e-26	Down
1700048F04Rik	504.366	-1.3814	3.04299e-27	7.01685e-26	Down
Gm11213	734.621	-1.1658	3.17823e-27	7.31816e-26	Down
4833418N02Rik	883.005	-1.1734	3.97243e-27	9.13374e-26	Down
Ccdc188	1863.42	-0.822117	4.07572e-27	9.35779e-26	Down
Pmis2	919.664	-1.1229	8.29381e-27	1.89608e-25	Down
Lemd1	1086.78	-0.982453	8.81143e-27	2.01155e-25	Down
Pcyt1a	2001.25	-0.765148	1.12756e-26	2.57043e-25	Down
Gm5460	868.623	-1.04866	1.56221e-26	3.55114e-25	Down
Ttc23	1911.62	-0.776099	1.91645e-26	4.3502e-25	Down
Map2	1950.25	-0.798742	2.02569e-26	4.59165e-25	Down
Nectin2	1165.56	-0.945881	2.07895e-26	4.70572e-25	Down
1700017D01Rik	2706	-0.707294	2.71359e-26	6.10767e-25	Down
Chchd3	1952.35	-0.771377	2.75502e-26	6.19221e-25	Down
4930412O13Rik	550.226	-1.34597	2.97404e-26	6.66577e-25	Down
Hax1	1455.9	-0.844347	3.19408e-26	7.14893e-25	Down
Sirt2	2558.38	-0.699991	3.82608e-26	8.5515e-25	Down
Ms4a14	14289.4	-1.12286	3.88978e-26	8.68176e-25	Down
Zfand6	1503.6	-0.87066	5.1989e-26	1.15553e-24	Down
Gm12403	325.702	-1.68307	6.27881e-26	1.39362e-24	Down
Fabp12	982.748	-0.994281	6.70351e-26	1.48582e-24	Down
Dcun1d1	11961.1	-1.13628	6.78517e-26	1.50184e-24	Down
Gm17611	274.992	-1.81698	6.81398e-26	1.50613e-24	Down
Picalm	3797.87	-0.634971	6.93911e-26	1.53168e-24	Down
4930428D20Rik	614.546	-1.2437	7.28386e-26	1.60335e-24	Down
B4galt2	1441.96	-0.911284	1.11468e-25	2.44695e-24	Down
Smg7	3820.35	-0.616116	1.27131e-25	2.78695e-24	Down
1700034G24Rik	618.906	-1.24353	1.35905e-25	2.97523e-24	Down
Apoh	717.143	-1.14392	1.64896e-25	3.60004e-24	Down
Pgap2	1017.22	-0.99329	1.7453e-25	3.80518e-24	Down
1700019M22Rik	5000.86	-1.24111	1.79745e-25	3.91354e-24	Down
Ppt1	3225.41	-0.667199	1.88363e-25	4.09562e-24	Down
Lrrfip2	4153.32	-0.619602	1.95016e-25	4.23453e-24	Down
1700023F06Rik	4844	-0.633976	1.98891e-25	4.30697e-24	Down
Ctag2	1373.75	-0.938964	2.03784e-25	4.40697e-24	Down
Klk1b9	391.55	-1.54823	2.1247e-25	4.5886e-24	Down
1700095K22Rik	396.906	-1.50826	2.18173e-25	4.70542e-24	Down
Gm31786	595.305	-1.26526	2.52944e-25	5.44067e-24	Down
Ngly1	4230.68	-0.591872	2.61344e-25	5.61381e-24	Down
Satl1	2033.98	-0.81088	2.94022e-25	6.29884e-24	Down
4930442L01Rik	1892.44	-0.78995	3.29801e-25	7.04648e-24	Down
Dnajc9	1223.28	-0.888123	3.91028e-25	8.34349e-24	Down
Gm30302	644.506	-1.20113	4.1049e-25	8.7471e-24	Down
Hdac11	503.585	-1.34276	4.16995e-25	8.87389e-24	Down
1700057G04Rik	812.31	-1.11031	4.76428e-25	1.01118e-23	Down
Prss40	1205.06	-0.892881	5.03602e-25	1.06744e-23	Down
Gm15104	992.759	-1.02342	5.6537e-25	1.19677e-23	Down
Morn2	2924.31	-0.724446	7.46093e-25	1.57516e-23	Down
Tex46	487.618	-1.36311	7.74384e-25	1.63274e-23	Down
Cpa5	2282.51	-0.702766	9.42556e-25	1.97949e-23	Down
Hecw1	765.259	-1.14002	1.01096e-24	2.12036e-23	Down
Uba52	663.175	-1.25253	1.01286e-24	2.12157e-23	Down
4930448K20Rik	753.077	-1.06881	1.3511e-24	2.82266e-23	Down
Fnbp1l	700.256	-1.13536	1.46717e-24	3.06116e-23	Down
Spata24	1588.47	-0.796199	1.86832e-24	3.88341e-23	Down
Sh3kbp1	986.209	-0.952305	1.99248e-24	4.13562e-23	Down
Antxrl	2601.3	-0.695643	2.06144e-24	4.27322e-23	Down
Mex3d	42184.2	-1.04803	2.08256e-24	4.3114e-23	Down
Arl13a	900.985	-1.00799	2.20273e-24	4.55431e-23	Down
Pcmt1	4789.32	-0.600353	2.96991e-24	6.11678e-23	Down
Agap1	1262.48	-0.887027	2.98332e-24	6.13651e-23	Down
Ap3s1	1397.35	-0.956059	3.19898e-24	6.57166e-23	Down
Gm5334	782.366	-1.04543	3.99267e-24	8.18114e-23	Down
Srxn1	949.562	-0.964749	4.06951e-24	8.32793e-23	Down
Gm31518	446.769	-1.37482	4.27327e-24	8.72259e-23	Down
Tex35	4954.16	-1.20982	4.67654e-24	9.53358e-23	Down
Rfx3	976.306	-0.947228	5.48652e-24	1.11706e-22	Down
Fbxo2	518.578	-1.25194	6.20642e-24	1.26202e-22	Down
Bsdc1	1826.53	-0.779604	9.28558e-24	1.88098e-22	Down
Cacnb1	1790.94	-0.79217	9.79552e-24	1.98177e-22	Down
Rnf148	1103.32	-0.912155	1.07203e-23	2.16612e-22	Down
Cct8l1	1331.54	-0.830601	1.11303e-23	2.24614e-22	Down
Plekha6	3247.94	-0.65387	1.14188e-23	2.30146e-22	Down
Camsap2	2238.96	-0.744541	1.34044e-23	2.69826e-22	Down
Selenok	1360.3	-0.821461	1.3986e-23	2.81178e-22	Down
Fam131b	1234.53	-0.886175	1.44238e-23	2.89615e-22	Down
Sh3gl3	2515.42	-0.783717	1.53468e-23	3.07763e-22	Down
Atp5mpl	1281.14	-0.956213	1.63606e-23	3.27273e-22	Down
Ufd1	1541.23	-0.812269	2.10846e-23	4.20718e-22	Down
Atp8a2	1918.66	-0.720023	2.27069e-23	4.52527e-22	Down
Ccdc6	1101.92	-0.915844	2.37915e-23	4.73552e-22	Down
Igsf9	823.11	-1.01699	2.48311e-23	4.93017e-22	Down
Klk1b26	301.215	-1.6779	2.62913e-23	5.21363e-22	Down
H2al3	886.866	-0.988686	3.83534e-23	7.5774e-22	Down
Nup35	1529.14	-0.778052	3.89968e-23	7.69501e-22	Down
Spta1	537.87	-1.22734	4.40685e-23	8.6744e-22	Down
Pappa	579.311	-1.15874	6.1513e-23	1.20933e-21	Down
Tmem30a	2408.07	-0.670265	6.21166e-23	1.2197e-21	Down
Atp9a	3092.04	-0.61402	6.91586e-23	1.3563e-21	Down
Iqcm	1665.16	-0.874465	7.48844e-23	1.4668e-21	Down
Slc35a5	1063.65	-0.899674	1.08191e-22	2.11402e-21	Down
Asb9	1366.09	-0.826211	1.09078e-22	2.12876e-21	Down
Ston1	773.964	-1.10642	1.6239e-22	3.16146e-21	Down
Zfp516	846.374	-0.979558	1.67803e-22	3.26288e-21	Down
1700011L22Rik	2900.22	-0.644728	1.75681e-22	3.41193e-21	Down
Gm8131	587.386	-1.19044	1.86836e-22	3.61978e-21	Down
Dusp3	994.191	-0.919442	2.14469e-22	4.15012e-21	Down
Rad23b	7045.31	-0.607018	2.83323e-22	5.46925e-21	Down
Cabs1	17917.3	-1.19852	3.00196e-22	5.788e-21	Down
Ccdc169	1797.17	-0.819034	3.24132e-22	6.24199e-21	Down
Zfp706	1438.44	-0.802743	3.28103e-22	6.31085e-21	Down
Trp53inp2	670.846	-1.07639	4.05535e-22	7.79085e-21	Down
Tex26	597.086	-1.11767	4.54197e-22	8.6944e-21	Down
ccdc198	1013.02	-0.988382	5.55817e-22	1.06143e-20	Down
Ccdc189	3521.25	-0.604762	6.6768e-22	1.27201e-20	Down
Cacna1a	806.857	-0.987576	7.13873e-22	1.3584e-20	Down
Msi2	1812.17	-0.715503	8.25308e-22	1.56857e-20	Down
Apoe	1094.59	-0.875798	1.03372e-21	1.96236e-20	Down
Gm48051	226.817	-1.81021	1.08087e-21	2.04943e-20	Down
Minos1	1532.85	-0.773262	1.08665e-21	2.05794e-20	Down
4930584F24Rik	824.682	-1.08193	1.0967e-21	2.07453e-20	Down
Gm5941	1286.9	-0.913811	1.12054e-21	2.11712e-20	Down
Dact3	319.321	-1.52121	1.22031e-21	2.3002e-20	Down
Kctd16	719.981	-1.08479	1.35004e-21	2.54174e-20	Down
Ly6g6c	969.85	-0.920442	1.39568e-21	2.62457e-20	Down
Ergic1	1143.95	-0.86368	1.54068e-21	2.89384e-20	Down
Atxn3	2261.96	-0.669421	1.84667e-21	3.46045e-20	Down
1700008B11Rik	581.555	-1.18684	1.89158e-21	3.54046e-20	Down
1700015F17Rik	1144.68	-0.853415	2.10951e-21	3.94375e-20	Down
Fam83e	2007.98	-0.679182	2.58964e-21	4.83006e-20	Down
Cecr2	1462.14	-0.769069	2.61665e-21	4.87477e-20	Down
Tnrc6b	975.228	-0.889104	2.65438e-21	4.93931e-20	Down
Ube2w	703.889	-1.02914	2.77814e-21	5.1636e-20	Down
Gm49796	1124.62	-0.832433	2.93249e-21	5.44415e-20	Down
Mapre3	2854.04	-0.602614	3.44151e-21	6.38176e-20	Down
Tcea1	911.315	-0.993972	3.62814e-21	6.70451e-20	Down
Pfkfb3	1474.23	-0.817142	4.04004e-21	7.44848e-20	Down
Lrrc43	2735.74	-0.620386	4.1256e-21	7.59746e-20	Down
Gm11608	469.403	-1.24237	5.32757e-21	9.78842e-20	Down
Nat9	1420.78	-0.760564	5.56159e-21	1.02067e-19	Down
Ppp1r2-ps9	525.101	-1.22731	5.57681e-21	1.02227e-19	Down
Afg3l1	1164.25	-0.882285	5.8458e-21	1.06915e-19	Down
4930567H12Rik	649.605	-1.07281	6.75589e-21	1.23278e-19	Down
Asns	1816.4	-0.684071	1.02612e-20	1.86602e-19	Down
Gm8251	751.428	-1.13859	1.30805e-20	2.37332e-19	Down
Ophn1	821.333	-0.933568	1.46697e-20	2.65866e-19	Down
1700031M16Rik	5149.1	-1.22337	1.89938e-20	3.43844e-19	Down
1700020A23Rik	629.246	-1.07821	2.07037e-20	3.7353e-19	Down
Calr3	2381.43	-0.663717	2.67266e-20	4.81109e-19	Down
Cdkl2	2897.16	-0.664501	3.28099e-20	5.89951e-19	Down
Arhgap12	700.328	-0.999846	3.76552e-20	6.75556e-19	Down
Fmn1	1792.18	-0.735782	3.87792e-20	6.94942e-19	Down
Gm12970	438.688	-1.23265	4.38669e-20	7.85237e-19	Down
Rgsl1	916.871	-0.896805	4.62637e-20	8.26293e-19	Down
Actn4	1208.22	-0.79137	4.69425e-20	8.37481e-19	Down
Smap1	2444.43	-0.639692	5.12524e-20	9.13354e-19	Down
1700003P14Rik	645.521	-1.08126	5.19783e-20	9.25259e-19	Down
4931429L15Rik	2114.53	-0.63579	5.89517e-20	1.04823e-18	Down
Nme8	3409.55	-0.645508	6.59778e-20	1.17056e-18	Down
Rmdn2	2236.26	-0.634012	6.70785e-20	1.18877e-18	Down
Pabpn1	1243.46	-0.773807	8.5472e-20	1.51139e-18	Down
Carm1	2020.25	-0.652822	1.04197e-19	1.8403e-18	Down
Gm16279	388.09	-1.29116	1.16861e-19	2.0596e-18	Down
Actrt3	1013.97	-0.841574	1.66842e-19	2.93404e-18	Down
Vsig1	2915.55	-0.626262	1.96306e-19	3.44839e-18	Down
AC164010.1	330.452	-1.40326	2.28685e-19	4.00837e-18	Down
G6pd2	1328.93	-0.772725	2.40265e-19	4.20675e-18	Down
1700031P21Rik	826.381	-0.937341	2.63527e-19	4.60899e-18	Down
Npm3	2146.18	-0.68649	3.1011e-19	5.40599e-18	Down
Naalad2	383.482	-1.28105	3.54547e-19	6.16719e-18	Down
Ubxn8	953.056	-0.850814	3.61011e-19	6.27281e-18	Down
Zcchc13	1519.99	-0.717412	3.66036e-19	6.35323e-18	Down
1700084D21Rik	340.854	-1.35747	4.22008e-19	7.31679e-18	Down
Actrt1	489.709	-1.15139	4.30109e-19	7.44918e-18	Down
Ell2	1224.76	-0.805585	5.34996e-19	9.23575e-18	Down
1700037C18Rik	2180.72	-0.664837	5.77972e-19	9.9669e-18	Down
Pnpla8	1949.9	-0.684132	6.07662e-19	1.04676e-17	Down
4931409K22Rik	1133.6	-0.839171	6.39093e-19	1.09854e-17	Down
4921539E11Rik	1814.83	-0.796758	6.54329e-19	1.12352e-17	Down
Trim42	1087.53	-0.834845	6.71059e-19	1.15101e-17	Down
Bcl2l11	404.513	-1.24344	6.95499e-19	1.19166e-17	Down
Crisp2	34179.9	-0.83252	7.14094e-19	1.22221e-17	Down
Cfap97d1	791.626	-0.964018	7.62804e-19	1.30418e-17	Down
Hipk2	654.132	-1.03264	7.79653e-19	1.33157e-17	Down
Tmem191c	2296.38	-0.668427	7.99167e-19	1.36344e-17	Down
Gpr153	625.19	-1.05638	9.39927e-19	1.60188e-17	Down
Arl9	732.696	-1.10575	9.46386e-19	1.61117e-17	Down
Ydjc	838.095	-0.876096	1.09954e-18	1.86794e-17	Down
Jund	681.561	-1.06552	1.26859e-18	2.15284e-17	Down
Hoga1	952.855	-0.830195	1.55206e-18	2.62553e-17	Down
Znrd1as	1396.98	-0.716824	1.85202e-18	3.12965e-17	Down
Pnmal2	573.512	-1.1016	2.3305e-18	3.92992e-17	Down
Cep295	1413.9	-0.767624	2.62106e-18	4.41524e-17	Down
1700015G11Rik	3295.85	-1.42475	2.64576e-18	4.45217e-17	Down
Tex50	1943.31	-1.27528	2.66232e-18	4.47532e-17	Down
1700003E24Rik	655.98	-0.995672	2.97763e-18	5.00011e-17	Down
Izumo3	1024.69	-0.858652	3.00514e-18	5.041e-17	Down
Usp16	2591.52	-0.637215	3.43434e-18	5.74893e-17	Down
Gm614	365.703	-1.32576	3.68955e-18	6.16968e-17	Down
4933400A11Rik	673.615	-0.958166	4.02412e-18	6.72213e-17	Down
Fbxo46	2202.05	-0.659319	4.19146e-18	6.98708e-17	Down
Kif5c	730.328	-0.948969	4.69406e-18	7.81676e-17	Down
Lmntd1	606.311	-0.99555	4.96347e-18	8.24822e-17	Down
Tax1bp1	12249	-0.904028	4.97724e-18	8.26253e-17	Down
Acsl5	601.083	-1.02336	6.04226e-18	1.00201e-16	Down
Sh3bp5	830.35	-0.883884	6.75415e-18	1.11891e-16	Down
Prm3	6159.15	-1.21659	8.1045e-18	1.33846e-16	Down
Scp2d1	2030.79	-0.640748	1.12367e-17	1.84622e-16	Down
Scrt1	1232.45	-0.878426	1.12575e-17	1.84773e-16	Down
Rsph10b	1326.48	-0.705931	1.15255e-17	1.88978e-16	Down
Dnajc21	2280.74	-0.632212	1.35604e-17	2.22115e-16	Down
4921522P10Rik	452.925	-1.14835	1.4738e-17	2.40912e-16	Down
4933411E08Rik	253.83	-1.48915	1.54013e-17	2.51497e-16	Down
Cst13	1068.87	-0.770485	1.60956e-17	2.62567e-16	Down
Psme3	1670.02	-0.681104	1.63971e-17	2.67212e-16	Down
Camsap3	727.393	-0.958987	1.78538e-17	2.89771e-16	Down
Bco1	1021.8	-0.778393	1.88841e-17	3.05873e-16	Down
Tmod2	1748.97	-0.660247	1.89175e-17	3.06104e-16	Down
H2al1n	656.326	-1.05387	1.91303e-17	3.09235e-16	Down
Bbs5	1074.53	-0.784027	2.28556e-17	3.68337e-16	Down
Cdkn1c	533.796	-1.0241	3.18877e-17	5.12349e-16	Down
Dbil5	35352.2	-1.09122	3.82643e-17	6.12956e-16	Down
Klhl28	529.406	-1.02275	4.00262e-17	6.399e-16	Down
M1ap	2688.26	-0.661459	4.18845e-17	6.6894e-16	Down
Spred3	456.017	-1.11494	4.47999e-17	7.14076e-16	Down
Jup	909.392	-0.805651	5.86419e-17	9.31922e-16	Down
Snn	648.556	-0.922026	8.0077e-17	1.26878e-15	Down
Fam122a	397.307	-1.16007	8.82543e-17	1.39559e-15	Down
Ifrd2	282.449	-1.46578	9.03371e-17	1.42571e-15	Down
Gm9999	6226.52	-1.11924	9.21684e-17	1.45317e-15	Down
1700008A23Rik	238.399	-1.5004	9.65861e-17	1.52133e-15	Down
Rogdi	2052.63	-0.585906	1.01624e-16	1.59753e-15	Down
Nr4a1	1386.01	-0.685621	1.04371e-16	1.63911e-15	Down
Wdsub1	223.813	-1.60728	1.18777e-16	1.86351e-15	Down
1700034I23Rik	4029.12	-1.15105	1.20568e-16	1.88977e-15	Down
BC061195	610.172	-1.01502	1.51373e-16	2.37028e-15	Down
1700025G04Rik	400.275	-1.14583	1.66174e-16	2.59696e-15	Down
Gm6729	133.377	-2.10591	1.67168e-16	2.60994e-15	Down
Tmigd3	1381.94	-0.679076	1.74129e-16	2.71597e-15	Down
1700012D16Rik	338.627	-1.25225	1.91451e-16	2.98034e-15	Down
Pldi	407.657	-1.13538	2.39394e-16	3.71223e-15	Down
Lrrc69	586.857	-0.950524	2.50532e-16	3.88119e-15	Down
Nectin4	325.267	-1.26284	2.70624e-16	4.18434e-15	Down
Cep112	3180.55	-1.00688	2.97168e-16	4.57708e-15	Down
Gm6812	520.455	-1.04375	2.99389e-16	4.60684e-15	Down
Myo18b	1721.27	-0.627515	3.53195e-16	5.41915e-15	Down
Usp3	484.659	-1.04223	3.76609e-16	5.77287e-15	Down
Gid4	1680.52	-0.634675	3.98884e-16	6.10847e-15	Down
Rabl2	841.385	-0.837944	4.35036e-16	6.64302e-15	Down
Gm4994	429.298	-1.09555	5.28531e-16	8.03236e-15	Down
Syce2	5223.11	-0.931675	5.52908e-16	8.39487e-15	Down
Fam227a	735.553	-0.881473	5.67313e-16	8.60541e-15	Down
4933427I04Rik	1184.23	-0.7163	6.18596e-16	9.36555e-15	Down
Mbd3l1	885.836	-0.792811	6.84647e-16	1.03466e-14	Down
Rnf41	1398.24	-0.649499	6.90598e-16	1.04261e-14	Down
Tex52	806.211	-0.817563	7.28682e-16	1.09803e-14	Down
4930406D18Rik	621.763	-0.927567	7.71648e-16	1.16168e-14	Down
Cylc1	1000.47	-0.793538	8.06216e-16	1.21258e-14	Down
Polb	2443.97	-0.648283	8.11239e-16	1.21899e-14	Down
Inpp1	615.724	-0.914681	8.56063e-16	1.28393e-14	Down
Hemgn	1600.33	-0.644034	8.97292e-16	1.34451e-14	Down
Gm32051	550.929	-0.953868	1.14712e-15	1.71565e-14	Down
Cep57l1	907.392	-0.847659	1.27599e-15	1.90481e-14	Down
Chrna1	352.514	-1.18479	1.39725e-15	2.07809e-14	Down
Pfkfb4	1514.49	-0.670565	1.46405e-15	2.17339e-14	Down
Myo15	342.6	-1.20388	1.59395e-15	2.35749e-14	Down
Ms4a5	2483.23	-1.18873	1.61142e-15	2.38028e-14	Down
Tmsb15a	355.821	-1.31767	1.61234e-15	2.38028e-14	Down
Tubb4b-ps1	1302.83	-0.706129	1.77008e-15	2.61075e-14	Down
Plekho1	786.585	-0.863801	1.92583e-15	2.83525e-14	Down
Dusp4	1025.79	-0.746527	2.23182e-15	3.27669e-14	Down
4933407I05Rik	426.585	-1.15316	2.24065e-15	3.28663e-14	Down
Cypt2	828.18	-0.942879	2.35986e-15	3.45516e-14	Down
Guk1	1318.74	-0.665447	2.42512e-15	3.54423e-14	Down
Zmiz1	305.247	-1.24588	2.6694e-15	3.88703e-14	Down
Riiad1	938.972	-0.797379	2.78764e-15	4.05551e-14	Down
Ppp4r1l-ps	1290.31	-0.670206	2.97672e-15	4.32272e-14	Down
Eif4a2	1608.62	-0.624003	3.6581e-15	5.27868e-14	Down
Gm34263	305.761	-1.27855	4.12379e-15	5.94532e-14	Down
Use1	1955.23	-0.586082	4.21375e-15	6.06955e-14	Down
Gsdma	316.57	-1.21123	4.83e-15	6.9447e-14	Down
Mfsd9	312.417	-1.22192	4.88725e-15	7.0207e-14	Down
Mas1	551.692	-0.941414	5.64607e-15	8.08176e-14	Down
Gfra2	1108.78	-0.713958	5.90369e-15	8.43543e-14	Down
4930429C20Rik	248.423	-1.36971	7.09715e-15	1.01226e-13	Down
Atat1	497.983	-0.968104	7.90883e-15	1.12703e-13	Down
Slamf9	227.473	-1.45272	8.71434e-15	1.2396e-13	Down
Ms4a13	2196.08	-0.601052	9.05526e-15	1.28581e-13	Down
Ube2g1	967.409	-0.860747	9.2286e-15	1.30811e-13	Down
Rptor	794.937	-0.793895	9.43159e-15	1.3357e-13	Down
Gm7008	836.155	-0.782297	9.79211e-15	1.3843e-13	Down
Gm27002	361.191	-1.1479	1.11476e-14	1.57316e-13	Down
Traf1	147.325	-1.82177	1.15e-14	1.62145e-13	Down
1700020N15Rik	581.729	-0.959533	1.19967e-14	1.68851e-13	Down
Tnfrsf13c	336.858	-1.18256	1.21573e-14	1.7096e-13	Down
4933417A18Rik	1062.41	-0.695414	1.26397e-14	1.77432e-13	Down
Tmco1	735.557	-0.836546	1.26578e-14	1.77531e-13	Down
Gm10638	8008.05	-0.905583	1.26911e-14	1.77842e-13	Down
Mlkl	198.958	-1.54889	1.53202e-14	2.14122e-13	Down
Cdk18	358.857	-1.12765	1.55442e-14	2.17063e-13	Down
4921513I03Rik	235.911	-1.3833	1.70701e-14	2.37541e-13	Down
4930428N03Rik	427.761	-1.08957	1.85866e-14	2.57972e-13	Down
H2al1m	273.012	-1.33791	1.8651e-14	2.58641e-13	Down
1700092M07Rik	2632.57	-1.13555	1.95132e-14	2.70363e-13	Down
Mgat5	818.922	-0.785525	2.04537e-14	2.83149e-13	Down
1700125H03Rik	290.817	-1.3403	2.14125e-14	2.95655e-13	Down
2610318M16Rik	745.673	-0.815567	2.27924e-14	3.14437e-13	Down
1700063D05Rik	409.457	-1.05022	2.32981e-14	3.21136e-13	Down
Cyp1b1	293.141	-1.27189	2.4599e-14	3.38485e-13	Down
4930572K03Rik	255.238	-1.31302	2.49113e-14	3.42488e-13	Down
Gm4665	467.037	-1.04796	2.52769e-14	3.47216e-13	Down
Cyp4f37	438.362	-1.01545	2.65839e-14	3.64543e-13	Down
Col4a3bp	1365.98	-0.64155	2.67893e-14	3.67045e-13	Down
2610528A11Rik	372.159	-1.0933	2.68139e-14	3.67069e-13	Down
AC131692.1	1314.12	-0.641112	2.74361e-14	3.75265e-13	Down
Gm40155	294.286	-1.28343	2.7844e-14	3.80519e-13	Down
4921528I07Rik	170.673	-1.61755	2.85744e-14	3.89503e-13	Down
Saxo1os	345.253	-1.20812	3.56146e-14	4.84644e-13	Down
Celf3	461.52	-1.03793	4.00548e-14	5.4414e-13	Down
Ccdc124	1516.82	-0.613656	4.51204e-14	6.12435e-13	Down
Gramd2	332.298	-1.20175	4.89551e-14	6.6336e-13	Down
Ppp2r3d	1178.91	-0.671329	5.35723e-14	7.2531e-13	Down
F5	609.62	-0.859082	5.45179e-14	7.37489e-13	Down
Gm34035	437.364	-1.0661	5.50862e-14	7.44547e-13	Down
Cdh23	1100.32	-0.676214	5.56643e-14	7.51727e-13	Down
Pqlc1	626.231	-0.857413	5.63992e-14	7.60368e-13	Down
Zfp13	1249.59	-0.664512	6.19595e-14	8.33926e-13	Down
1700061J23Rik	262.02	-1.40142	6.71257e-14	9.0043e-13	Down
AC154178.3	514.887	-0.925898	6.96204e-14	9.32331e-13	Down
Fam3b	537.964	-0.908234	7.51158e-14	1.0034e-12	Down
1700109G14Rik	582.103	-0.867355	8.03039e-14	1.07003e-12	Down
Malat1	88.0947	-2.36055	9.7005e-14	1.28721e-12	Down
Grip1os1	309.969	-1.21012	1.04962e-13	1.39049e-12	Down
Scarb1	1357.19	-0.61967	1.12255e-13	1.48587e-12	Down
Flt4	519.444	-0.911571	1.14514e-13	1.51202e-12	Down
Hba-a2	63.0695	-2.92375	1.23139e-13	1.61922e-12	Down
Adam15	124.17	-1.90977	1.2897e-13	1.69312e-12	Down
1700025H01Rik	185.383	-1.52223	1.50483e-13	1.96747e-12	Down
Asap3	311.001	-1.20265	1.65383e-13	2.16051e-12	Down
Arhgap44	668.509	-0.810629	1.79317e-13	2.33872e-12	Down
Mettl26	582.867	-0.947855	1.91687e-13	2.49802e-12	Down
Pcbp4	794.702	-0.786682	1.93186e-13	2.5155e-12	Down
4930527E20Rik	290.605	-1.24421	2.10162e-13	2.72546e-12	Down
Dusp10	509.021	-0.918043	2.14168e-13	2.77517e-12	Down
Gm14773	528.771	-0.935288	2.42701e-13	3.13981e-12	Down
Cspp1	1144.28	-0.644706	2.72065e-13	3.50835e-12	Down
Serinc2	282.697	-1.19707	2.78217e-13	3.58479e-12	Down
Rnf144a	441.422	-0.964582	2.91205e-13	3.7461e-12	Down
Mphosph9	1318.69	-0.618452	2.93357e-13	3.76773e-12	Down
Tcp11x2	607.321	-0.8581	2.97638e-13	3.81965e-12	Down
Serp2	293.109	-1.1725	3.24399e-13	4.15309e-12	Down
Dennd6b	734.809	-0.802039	3.75423e-13	4.79481e-12	Down
AC137605.3	508.789	-0.901819	3.82442e-13	4.88056e-12	Down
1700030N03Rik	216.938	-1.38605	4.08592e-13	5.21012e-12	Down
Nabp1	829.908	-0.747791	4.28847e-13	5.4597e-12	Down
Gm42609	1661.21	-0.585326	4.42044e-13	5.62323e-12	Down
Gm12434	355.552	-1.10666	4.68594e-13	5.95624e-12	Down
Cypt12	5911.39	-0.958472	5.57176e-13	7.05418e-12	Down
4930414N06Rik	251.148	-1.27264	5.7227e-13	7.23956e-12	Down
Gm16726	313.965	-1.11777	5.95621e-13	7.52901e-12	Down
Ppp1r2-ps3	669.256	-0.868225	7.60463e-13	9.56736e-12	Down
AC162373.1	337.965	-1.09172	7.71581e-13	9.69962e-12	Down
Gpat3	208.606	-1.37328	8.5747e-13	1.07709e-11	Down
4931408C20Rik	276.797	-1.244	9.55995e-13	1.19522e-11	Down
9130023H24Rik	252.039	-1.23268	9.65375e-13	1.206e-11	Down
Tmem267	1684.1	-0.591062	1.11349e-12	1.38887e-11	Down
Gm43001	440.868	-0.962283	1.17401e-12	1.46207e-11	Down
Zfp330	1097.43	-0.666433	1.24402e-12	1.54686e-11	Down
A930030B08Rik	84.5956	-2.24277	1.2698e-12	1.57524e-11	Down
Aknad1	553.846	-0.84232	1.26955e-12	1.57524e-11	Down
Etohd2	394.847	-0.996799	1.38648e-12	1.71467e-11	Down
Zfp185	494.46	-0.892735	1.40673e-12	1.73702e-11	Down
Ttll3	941.457	-0.671617	1.47115e-12	1.81238e-11	Down
Zfp704	712.259	-0.775636	1.74905e-12	2.14812e-11	Down
Gxylt1	627.266	-0.812404	1.92142e-12	2.3562e-11	Down
AC144797.1	189.15	-1.43734	2.02528e-12	2.48167e-11	Down
1700096J18Rik	101.099	-2.01558	2.10621e-12	2.57296e-11	Down
Per1	1199.25	-0.598867	2.16628e-12	2.64256e-11	Down
Pard6a	825.694	-0.727494	2.86317e-12	3.46853e-11	Down
Ccdc7a	1553.32	-0.644974	3.25962e-12	3.93986e-11	Down
Fam81b	814.233	-0.711689	3.50993e-12	4.22962e-11	Down
Adam21	841.833	-0.68798	3.67528e-12	4.42222e-11	Down
4933409F18Rik	349.705	-1.04806	3.82515e-12	4.59247e-11	Down
Ypel5	812.271	-0.694739	3.89543e-12	4.67305e-11	Down
Gpr4	184.024	-1.40865	4.77218e-12	5.69494e-11	Down
Gm11978	474.131	-0.900299	5.15214e-12	6.13009e-11	Down
1700080O16Rik	658.62	-0.843418	5.27457e-12	6.26644e-11	Down
Pla2g2c	1374.88	-0.613671	5.57384e-12	6.60727e-11	Down
Mcu	465.464	-0.900954	5.6064e-12	6.63924e-11	Down
Pmvk	294.041	-1.10425	5.6091e-12	6.63924e-11	Down
Fat4	201.315	-1.36662	5.77681e-12	6.8226e-11	Down
Tspan6	3189.4	-1.15741	5.93119e-12	6.99976e-11	Down
Tma7	839.694	-0.746557	5.99089e-12	7.06501e-11	Down
1700052I22Rik	385.945	-0.991468	6.66356e-12	7.84095e-11	Down
Sgip1	468.015	-0.907318	7.11869e-12	8.3642e-11	Down
Cyp2a12	281.637	-1.21277	7.3435e-12	8.61569e-11	Down
1700024J04Rik	81.8811	-2.18023	7.41034e-12	8.68138e-11	Down
1700017L05Rik	748.784	-1.36691	7.59943e-12	8.89639e-11	Down
Cyb5r4	1092.53	-0.605273	7.80152e-12	9.1263e-11	Down
1700126A01Rik	493.092	-0.853891	8.56793e-12	1.00082e-10	Down
AC165264.1	167.526	-1.54398	9.5637e-12	1.1147e-10	Down
Cldnd2	515.387	-0.849399	9.99291e-12	1.16388e-10	Down
Pou6f2	273.468	-1.13205	1.10114e-11	1.27785e-10	Down
AC124973.2	437.692	-0.92418	1.25852e-11	1.45731e-10	Down
Plekha3	989.956	-0.664967	1.46691e-11	1.69128e-10	Down
Gm16347	195.112	-1.35278	1.51196e-11	1.73947e-10	Down
Pknox2	1143.4	-0.591631	1.6052e-11	1.84408e-10	Down
Umodl1	296.51	-1.07838	1.63312e-11	1.87346e-10	Down
Olfr128	139.534	-1.60154	1.81069e-11	2.06975e-10	Down
Coq10b	298.346	-1.0656	1.91597e-11	2.18385e-10	Down
Gm31752	289.775	-1.09925	2.01557e-11	2.29574e-10	Down
1700010J16Rik	164.708	-1.4559	2.0726e-11	2.35735e-10	Down
Calml3	79.6125	-2.15706	2.10924e-11	2.39731e-10	Down
Klrb1	297.426	-1.06159	2.14802e-11	2.4362e-10	Down
Gzmn	526.544	-0.826472	2.17501e-11	2.46507e-10	Down
Gm37982	203.647	-1.27434	2.5321e-11	2.85763e-10	Down
4933400F21Rik	370.297	-1.09025	2.71437e-11	3.05687e-10	Down
Btbd9	759.131	-0.684539	3.06834e-11	3.45307e-10	Down
Gm41300	190.801	-1.33192	3.25753e-11	3.6634e-10	Down
Spa17	9671.76	-0.804116	3.62402e-11	4.06413e-10	Down
Bcl7c	1024.28	-0.604608	4.09667e-11	4.59096e-10	Down
Gm34662	124.947	-1.81002	4.23913e-11	4.74729e-10	Down
Hbb-bt	48.3323	-2.98518	4.40911e-11	4.93075e-10	Down
Stap2	469.804	-0.87496	4.89126e-11	5.46231e-10	Down
Atp6v1e2	1040.61	-0.600153	4.95027e-11	5.52435e-10	Down
Emc10	963.171	-0.613387	5.03382e-11	5.61368e-10	Down
Cdipt	470.531	-0.858757	5.19353e-11	5.7797e-10	Down
Shank2	485.226	-0.825794	5.31244e-11	5.90792e-10	Down
AY702102	692.402	-0.738476	5.5285e-11	6.13967e-10	Down
Gm9970	647.343	-0.750012	5.59471e-11	6.20459e-10	Down
Gm4821	185.847	-1.31371	5.63231e-11	6.23764e-10	Down
Gm43456	200.712	-1.27201	6.05064e-11	6.67782e-10	Down
Ccdc15	463.754	-0.9207	6.17347e-11	6.804e-10	Down
AC126942.1	214.572	-1.23746	6.33936e-11	6.97722e-10	Down
Cpsf4l	892.584	-0.630561	6.44213e-11	7.07573e-10	Down
Tmod4	166.609	-1.4097	6.52203e-11	7.15367e-10	Down
Plbd1	859.349	-0.646239	6.74138e-11	7.3892e-10	Down
Rora	329.609	-0.999634	6.79928e-11	7.44246e-10	Down
Atp2c1	368.947	-0.934428	7.14736e-11	7.81279e-10	Down
Cgnl1	921.913	-0.623111	7.27777e-11	7.94629e-10	Down
Trim45	818.652	-0.664149	8.13433e-11	8.86139e-10	Down
Gm17067	213.567	-1.22772	9.78978e-11	1.06358e-09	Down
P2rx3	161.006	-1.40149	9.99246e-11	1.08462e-09	Down
Gm44064	263.653	-1.11569	1.00782e-10	1.09269e-09	Down
Gm47368	173.384	-1.36846	1.15028e-10	1.24546e-09	Down
Tex43	1026.41	-0.593259	1.16111e-10	1.25634e-09	Down
Gm4984	841.138	-0.642512	1.17955e-10	1.27457e-09	Down
Proc	269.122	-1.08189	1.2791e-10	1.37934e-09	Down
Dusp5	219.876	-1.19366	1.38652e-10	1.49117e-09	Down
Otud1	738.181	-0.750228	1.39723e-10	1.50167e-09	Down
Gm33912	212.358	-1.20964	1.40274e-10	1.50658e-09	Down
Crmp1	208.381	-1.22976	1.59757e-10	1.70212e-09	Down
Wipi1	902.856	-0.618353	1.80697e-10	1.91757e-09	Down
Kcnip2	200.808	-1.27134	1.85624e-10	1.96464e-09	Down
1700022A22Rik	244.057	-1.14761	2.07882e-10	2.19152e-09	Down
4930544I03Rik	205.053	-1.22754	2.22583e-10	2.34188e-09	Down
Pcolce	180.999	-1.33666	2.57138e-10	2.70012e-09	Down
Abca9	320.687	-0.993241	2.61231e-10	2.74019e-09	Down
Gm45488	199.861	-1.25816	2.61296e-10	2.74019e-09	Down
Ttll2	228.881	-1.18387	3.03916e-10	3.17466e-09	Down
1700092C17Rik	255.221	-1.15081	3.04315e-10	3.17675e-09	Down
Gm47429	193.79	-1.32675	3.10465e-10	3.23673e-09	Down
Parvg	566.135	-0.773577	3.12695e-10	3.25785e-09	Down
AC145554.1	244.202	-1.12376	3.45373e-10	3.58896e-09	Down
Lzts2	786.275	-0.682002	3.55774e-10	3.69464e-09	Down
4930547E14Rik	263.067	-1.07158	3.62522e-10	3.76228e-09	Down
B330016D10Rik	357.931	-0.904933	3.69424e-10	3.82646e-09	Down
Gm47757	195.614	-1.3084	3.86188e-10	3.98206e-09	Down
AC165153.2	157.535	-1.35786	3.97021e-10	4.0885e-09	Down
Gm12206	78.8025	-1.98464	4.12195e-10	4.23658e-09	Down
Mrps36	504.126	-0.770198	4.18944e-10	4.30318e-09	Down
Galm	488.178	-0.814083	4.29872e-10	4.40977e-09	Down
Nrgn	323.327	-0.967177	4.3143e-10	4.42291e-09	Down
4930444G20Rik	164.776	-1.33671	4.54215e-10	4.65352e-09	Down
Ube2g2	726.099	-0.677231	4.62061e-10	4.73088e-09	Down
Egr3	164.013	-1.3339	4.69561e-10	4.8046e-09	Down
Tex30	674.086	-0.726486	4.98264e-10	5.09177e-09	Down
Spata25	694.727	-0.712305	5.05624e-10	5.16369e-09	Down
D630003M21Rik	161.114	-1.36001	5.07519e-10	5.17974e-09	Down
Elfn2	598.73	-0.715602	5.13521e-10	5.23765e-09	Down
Gm13850	121.25	-1.59197	5.23911e-10	5.33683e-09	Down
Dcp1a	713.743	-0.653445	6.04765e-10	6.14871e-09	Down
4930470B04Rik	248.561	-1.08303	6.21826e-10	6.31815e-09	Down
Kif1a	849.991	-0.609526	6.46768e-10	6.5674e-09	Down
Gm34368	176.904	-1.27379	7.14067e-10	7.23241e-09	Down
Fam20a	860.533	-0.59989	7.34414e-10	7.42909e-09	Down
Specc1	782.303	-0.626247	7.39073e-10	7.4715e-09	Down
Zfp60	176.637	-1.27465	7.47928e-10	7.55624e-09	Down
Gm44933	171.88	-1.31784	7.5719e-10	7.645e-09	Down
Glt6d1	376.212	-0.885275	7.67084e-10	7.73513e-09	Down
Teddm2	319.555	-0.994112	7.90412e-10	7.96033e-09	Down
Fam198b	223.354	-1.18583	7.91977e-10	7.97108e-09	Down
Tmeff1	434.79	-0.830837	8.17843e-10	8.21591e-09	Down
Tmem151a	279.807	-1.00375	8.68436e-10	8.71322e-09	Down
Rpgr	662.85	-0.691009	8.82743e-10	8.85121e-09	Down
1700095J12Rik	177.472	-1.35751	1.01454e-09	1.01473e-08	Down
Gm9252	234.029	-1.09079	1.0327e-09	1.0316e-08	Down
Trp53rkb	997.022	-0.586875	1.04407e-09	1.04166e-08	Down
Rps6ka6	406.144	-0.833082	1.12537e-09	1.11859e-08	Down
Golph3	706.544	-0.646506	1.22456e-09	1.21492e-08	Down
Gm36584	210.097	-1.15973	1.23912e-09	1.22861e-08	Down
Itpripl1	755.202	-0.652602	1.26907e-09	1.25596e-08	Down
Clk4	643.538	-0.670484	1.27119e-09	1.25728e-08	Down
Gm6309	76.4235	-2.08947	1.31828e-09	1.30225e-08	Down
Gm29825	188.254	-1.25324	1.34727e-09	1.33007e-08	Down
AC161438.1	198.557	-1.18665	1.352e-09	1.33391e-08	Down
Fez1	147.853	-1.43676	1.39586e-09	1.37549e-08	Down
9330104G04Rik	168.263	-1.35322	1.57202e-09	1.54148e-08	Down
Cpxcr1	496.936	-0.788264	1.59246e-09	1.55962e-08	Down
Runx1t1	239.59	-1.08634	1.68738e-09	1.65056e-08	Down
Mms19	762.899	-0.672677	1.71198e-09	1.6736e-08	Down
4930509J09Rik	56.4984	-2.35746	1.78435e-09	1.74009e-08	Down
Gm20163	132.865	-1.42347	1.86785e-09	1.81709e-08	Down
Cd37	270.371	-0.995768	1.95693e-09	1.90029e-08	Down
AC132455.3	228.313	-1.12264	2.06717e-09	2.00369e-08	Down
Iqcf6	350.586	-0.920434	2.09347e-09	2.02795e-08	Down
Cd96	253.02	-1.10023	2.12119e-09	2.05356e-08	Down
St3gal6	221.139	-1.16837	2.34597e-09	2.26023e-08	Down
Retreg3	777.831	-0.613594	2.3687e-09	2.28076e-08	Down
Zfp317	276.864	-0.981384	2.55682e-09	2.45452e-08	Down
Gm29208	266.406	-1.00858	2.56205e-09	2.45807e-08	Down
Ppef1	746.643	-0.671653	2.64766e-09	2.53413e-08	Down
Arap2	272.225	-1.01887	3.01909e-09	2.881e-08	Down
Gm7356	49.0815	-2.49886	3.14605e-09	2.99858e-08	Down
Tmem63c	200.805	-1.13998	3.44228e-09	3.26537e-08	Down
Gm16982	231.092	-1.06944	3.62118e-09	3.42493e-08	Down
1700024G13Rik	905.9	-0.604203	3.67075e-09	3.46976e-08	Down
Gm33450	120.876	-1.47761	3.74229e-09	3.53321e-08	Down
Chga	232.337	-1.0573	3.76741e-09	3.55483e-08	Down
C230038L03Rik	173.576	-1.22235	3.97321e-09	3.74019e-08	Down
4933428G20Rik	434.727	-0.805152	4.24723e-09	3.9911e-08	Down
Rsf1os1	133.205	-1.3993	4.28714e-09	4.02624e-08	Down
Fgf14	179.507	-1.21072	4.40226e-09	4.1295e-08	Down
Gm17202	191.059	-1.179	4.78533e-09	4.47573e-08	Down
Prokr1	90.8472	-1.71447	5.17433e-09	4.8339e-08	Down
Apopt1	637.33	-0.659991	6.00322e-09	5.57572e-08	Down
Gm48485	115.086	-1.50788	6.82167e-09	6.31024e-08	Down
Mgat4a	255.159	-1.00725	7.06066e-09	6.52754e-08	Down
Fen1	313.711	-0.894443	8.41068e-09	7.73096e-08	Down
Gm38505	160.75	-1.2528	8.50286e-09	7.81121e-08	Down
Gm27211	138.074	-1.3574	9.19085e-09	8.41426e-08	Down
Cmklr1	779.426	-0.607748	9.19674e-09	8.41483e-08	Down
Tmem184c	285.409	-0.944803	9.65993e-09	8.80843e-08	Down
Hey1	159.91	-1.23089	9.82337e-09	8.95236e-08	Down
Gm4907	428.538	-0.761673	9.92094e-09	9.03099e-08	Down
Adam39	589.452	-0.662598	9.97519e-09	9.07521e-08	Down
Adam6b	759.558	-0.604306	1.02181e-08	9.27516e-08	Down
Cib4	300.175	-0.941871	1.04315e-08	9.45811e-08	Down
Gm19395	452.402	-0.768669	1.05517e-08	9.55084e-08	Down
Fxyd2	352.091	-0.837022	1.17803e-08	1.06029e-07	Down
Cylc2	3050.27	-1.00399	1.22795e-08	1.10336e-07	Down
Gm11149	249.862	-1.03569	1.31205e-08	1.17761e-07	Down
Tpt1-ps3	242.421	-0.992515	1.33076e-08	1.19373e-07	Down
Gm38132	202.872	-1.07772	1.34267e-08	1.20307e-07	Down
1700049E22Rik	204.905	-1.07876	1.47515e-08	1.31587e-07	Down
Ppp1r2-ps1	149.809	-1.31962	1.47641e-08	1.31627e-07	Down
Lnpk	869.137	-0.590383	1.48694e-08	1.32492e-07	Down
4930588J15Rik	223.995	-1.02684	1.48978e-08	1.3267e-07	Down
Tsga13	441.275	-0.756776	1.50417e-08	1.33878e-07	Down
Tceal1	119.268	-1.49722	1.56897e-08	1.39568e-07	Down
Tmem132cos	295.369	-0.966345	1.60509e-08	1.42701e-07	Down
1700041M19Rik	313.912	-0.894859	1.62438e-08	1.44336e-07	Down
Nrxn1	232.641	-1.04756	1.70515e-08	1.51178e-07	Down
C1qb	225.786	-1.02574	1.78963e-08	1.58316e-07	Down
Col23a1	225.195	-1.03622	1.80332e-08	1.59439e-07	Down
Gm34623	121.343	-1.39086	1.88438e-08	1.66269e-07	Down
Zfp36l1	473.77	-0.720493	1.88472e-08	1.66269e-07	Down
Gm11927	181.739	-1.1414	1.953e-08	1.72197e-07	Down
Gm4772	286.726	-0.949105	2.05577e-08	1.80562e-07	Down
Olfr733	146.569	-1.32158	2.14808e-08	1.88257e-07	Down
1700095A13Rik	208.44	-1.05996	2.22362e-08	1.94557e-07	Down
1700095B10Rik	445.621	-0.730003	2.22327e-08	1.94557e-07	Down
Vps37b	188.168	-1.11571	2.40642e-08	2.09977e-07	Down
4933417D19Rik	254.693	-0.957876	2.55273e-08	2.22018e-07	Down
1700071K01Rik	250.928	-0.953602	2.74557e-08	2.38401e-07	Down
Gm48102	117.302	-1.40844	2.91491e-08	2.52147e-07	Down
Tubg1	871.752	-0.595793	2.95736e-08	2.55543e-07	Down
Sigirr	179.435	-1.11946	2.95955e-08	2.55594e-07	Down
BC048562	557.735	-0.651095	3.04186e-08	2.6242e-07	Down
Slc29a3	324.608	-0.890937	3.13585e-08	2.70091e-07	Down
Fabp9	4104.42	-0.760971	3.2788e-08	2.81797e-07	Down
Mturn	406.88	-0.76095	3.62421e-08	3.10317e-07	Down
Gm12286	66.5543	-1.91089	3.76787e-08	3.22272e-07	Down
Tex13c1	636.231	-0.635567	3.84726e-08	3.28711e-07	Down
Gm13872	386.313	-0.814646	3.88568e-08	3.3164e-07	Down
Cacna1d	194.895	-1.06646	3.98587e-08	3.39829e-07	Down
1700052H01Rik	202.545	-1.12166	4.13339e-08	3.51843e-07	Down
Gm31447	131.408	-1.29915	4.24892e-08	3.61486e-07	Down
4930455C13Rik	265.228	-0.967903	4.35978e-08	3.70327e-07	Down
Pfkfb2	392.566	-0.75591	4.3705e-08	3.71041e-07	Down
4930525G20Rik	346.92	-0.822076	4.56153e-08	3.86438e-07	Down
4930529K09Rik	201.302	-1.0396	4.73479e-08	4.00057e-07	Down
Abcg2	475.142	-0.690323	4.90474e-08	4.13543e-07	Down
Zcchc7	482.246	-0.712008	5.13476e-08	4.3271e-07	Down
Trappc2l	601.43	-0.627488	5.19471e-08	4.37072e-07	Down
Carlr	375.658	-0.772729	5.25965e-08	4.42303e-07	Down
Gm49618	266.42	-0.924337	5.39787e-08	4.53688e-07	Down
Gm39164	138.259	-1.26519	6.06778e-08	5.08125e-07	Down
Vmn2r7	182.024	-1.11791	6.20892e-08	5.1913e-07	Down
Gm20714	220.121	-0.988059	6.63749e-08	5.53805e-07	Down
Gm16322	169.625	-1.14547	6.70495e-08	5.5885e-07	Down
Ppp1r18	375.898	-0.766455	7.16412e-08	5.95571e-07	Down
Mrtfb	450.346	-0.709549	7.34488e-08	6.09016e-07	Down
Rnf138rt1	305.406	-0.861056	7.49679e-08	6.20968e-07	Down
4930420G21Rik	138.265	-1.38485	7.52927e-08	6.23336e-07	Down
Slc17a7	302.385	-0.855664	8.32428e-08	6.86314e-07	Down
Spaca6	228.708	-0.970194	8.89423e-08	7.30669e-07	Down
Pex5l	586.374	-0.617499	9.27225e-08	7.59385e-07	Down
1700025M24Rik	183.037	-1.13574	9.32068e-08	7.62961e-07	Down
Gm7031	113.365	-1.37098	9.33825e-08	7.64008e-07	Down
Gm34664	111.019	-1.43963	9.72567e-08	7.94893e-07	Down
4930486I03Rik	155.499	-1.16162	9.73702e-08	7.95008e-07	Down
Asnsd1	560.476	-0.650117	9.96636e-08	8.13318e-07	Down
8430426J06Rik	274.869	-0.8928	1.05683e-07	8.60246e-07	Down
Prkcz	644.97	-0.593697	1.06217e-07	8.6415e-07	Down
Faxc	103.115	-1.46931	1.06934e-07	8.69547e-07	Down
Gm15813	238.092	-0.929339	1.07041e-07	8.69977e-07	Down
Plcg2	369.93	-0.760981	1.09776e-07	8.91293e-07	Down
Pfn5	347.478	-0.838252	1.13017e-07	9.1575e-07	Down
Elavl4	103.042	-1.46045	1.13945e-07	9.22804e-07	Down
Gm9824	174.622	-1.0985	1.18936e-07	9.62248e-07	Down
1700100L14Rik	486.615	-0.678434	1.19437e-07	9.65815e-07	Down
Phka2	316.766	-0.846558	1.25185e-07	1.00924e-06	Down
Gm13539	60.9904	-1.92336	1.25933e-07	1.01425e-06	Down
Tssk5	150.148	-1.22963	1.3962e-07	1.12124e-06	Down
Akap9	348.718	-0.891754	1.41406e-07	1.13316e-06	Down
Vsig10l	48.2454	-2.15881	1.48302e-07	1.18664e-06	Down
Kif16bos	229.197	-0.93542	1.50554e-07	1.20346e-06	Down
Aff3	172.289	-1.12725	1.54852e-07	1.23658e-06	Down
Gm33677	112.372	-1.36728	1.56112e-07	1.24601e-06	Down
Ccpg1	172.511	-1.10399	1.6025e-07	1.27777e-06	Down
Gm33347	100.399	-1.43629	1.60463e-07	1.27883e-06	Down
Gm12209	60.8307	-1.99351	1.68888e-07	1.34129e-06	Down
Gemin4	175.356	-1.06552	1.69261e-07	1.34359e-06	Down
Lmbrd2	524.985	-0.670481	1.71906e-07	1.36391e-06	Down
BC024978	546.685	-0.624064	1.78072e-07	1.40864e-06	Down
1700109H08Rik	386.633	-0.743364	1.85386e-07	1.46505e-06	Down
Gm10037	65.4321	-1.7987	1.89925e-07	1.49944e-06	Down
4930579C12Rik	82.2224	-1.71283	1.90091e-07	1.50001e-06	Down
1700084F23Rik	379.266	-0.735946	2.08956e-07	1.63998e-06	Down
Dclk1	163.1	-1.09226	2.18405e-07	1.70744e-06	Down
Gipr	120.116	-1.27531	2.37856e-07	1.85227e-06	Down
Gm45141	282.962	-0.849541	2.5423e-07	1.9721e-06	Down
Gm4419	459.462	-0.690006	2.65173e-07	2.053e-06	Down
Rasgrf1	138.093	-1.22971	2.78758e-07	2.1509e-06	Down
Cnbd1	235.522	-0.914279	2.8282e-07	2.18014e-06	Down
Tubb2a	168.172	-1.0811	2.91952e-07	2.24513e-06	Down
Vmn2r-ps54	174.917	-1.10813	2.94834e-07	2.26511e-06	Down
4933423P22Rik	293.914	-0.821642	2.95924e-07	2.2724e-06	Down
Gm7667	105.164	-1.40308	2.97222e-07	2.28017e-06	Down
Gm14145	68.8636	-1.8327	3.03189e-07	2.32372e-06	Down
Cyp39a1	80.0927	-1.5985	3.08261e-07	2.36033e-06	Down
Aknaos	574.123	-0.593998	3.45852e-07	2.63681e-06	Down
H2-Ab1	255.299	-0.866686	3.5219e-07	2.68386e-06	Down
Gm19461	244.886	-0.93618	3.69968e-07	2.8113e-06	Down
4921509C19Rik	63.7981	-1.86972	3.94812e-07	2.99298e-06	Down
4930415C11Rik	138.591	-1.25071	3.96737e-07	3.00615e-06	Down
Gm597	484.77	-0.640889	3.98444e-07	3.01401e-06	Down
Olfr275	118.557	-1.27138	3.9951e-07	3.02001e-06	Down
BC049739	99.2291	-1.38166	4.03511e-07	3.04881e-06	Down
Speer5-ps1	41.9758	-2.4139	4.09044e-07	3.08771e-06	Down
Gm26763	171.443	-1.1092	4.09247e-07	3.08778e-06	Down
March5	605.872	-0.585347	4.11326e-07	3.10055e-06	Down
B4galnt4	95.4684	-1.43364	4.13197e-07	3.11171e-06	Down
Dock5	403.629	-0.693768	4.22638e-07	3.17982e-06	Down
1700095A21Rik	248.028	-0.939153	4.46875e-07	3.35429e-06	Down
Mmachc	390.274	-0.707475	4.51736e-07	3.38919e-06	Down
4930471C04Rik	248.457	-0.896189	4.73702e-07	3.54568e-06	Down
Cpxm1	379.675	-0.72411	4.7478e-07	3.55208e-06	Down
Gm9059	694.89	-1.22554	4.83736e-07	3.61233e-06	Down
1700015O11Rik	72.8535	-1.70394	4.90811e-07	3.66175e-06	Down
Zbtb11os1	238.216	-0.893816	4.93921e-07	3.68152e-06	Down
Shisa7	129.562	-1.30915	5.21474e-07	3.87786e-06	Down
4932412D23Rik	366.526	-0.756827	5.27899e-07	3.92199e-06	Down
Eif3j1	613.751	-0.631267	5.30368e-07	3.93851e-06	Down
4930488N24Rik	85.1396	-1.49951	5.39647e-07	4.0037e-06	Down
Kcnk7	139.499	-1.20573	5.42441e-07	4.02256e-06	Down
1700061I17Rik	133.414	-1.1754	5.60458e-07	4.14082e-06	Down
Otud6b	508.516	-0.624945	5.62764e-07	4.15402e-06	Down
Mirt2	205.927	-0.953495	5.67242e-07	4.18515e-06	Down
Gm13686	49.1737	-2.03059	5.9104e-07	4.3447e-06	Down
Mettl9	355.309	-0.727292	5.90814e-07	4.3447e-06	Down
Unc93a	201.896	-0.959625	6.79973e-07	4.96198e-06	Down
4930513L16Rik	76.4914	-1.56845	6.84114e-07	4.98992e-06	Down
Gm6652	164.607	-1.05479	6.951e-07	5.06543e-06	Down
Gm7568	278.411	-0.820009	7.02082e-07	5.11398e-06	Down
1700061F12Rik	336.323	-0.734138	7.11097e-07	5.17493e-06	Down
Gm32729	98.0341	-1.40009	7.37909e-07	5.35544e-06	Down
St8sia3os	117.025	-1.24768	7.49789e-07	5.4392e-06	Down
Fosb	120.753	-1.25042	7.60659e-07	5.51555e-06	Down
Gm19963	108.93	-1.3373	7.80307e-07	5.64778e-06	Down
Hoxb3	51.9855	-1.98236	7.89941e-07	5.70977e-06	Down
AV039307	281.595	-0.797034	8.0483e-07	5.80428e-06	Down
Pcdh17	288.232	-0.795608	8.10903e-07	5.84281e-06	Down
Gm40662	50.715	-1.96227	8.18223e-07	5.8929e-06	Down
Slc37a4	232.051	-0.903785	8.37986e-07	6.0271e-06	Down
4933415J04Rik	98.4492	-1.36198	8.41937e-07	6.05279e-06	Down
Gm16079	85.853	-1.5742	8.63259e-07	6.19773e-06	Down
4930432O09Rik	147.524	-1.10458	8.76513e-07	6.28442e-06	Down
Decr2	279.685	-0.840335	8.86815e-07	6.34692e-06	Down
Ptrh1	288.884	-0.791434	8.95301e-07	6.39906e-06	Down
1700047A11Rik	129.57	-1.16884	9.17395e-07	6.5482e-06	Down
Gm30853	266.115	-0.855429	9.46536e-07	6.74117e-06	Down
Gm6569	454.429	-0.704356	9.60133e-07	6.82586e-06	Down
Dzank1	70.4953	-1.59203	1.01799e-06	7.22757e-06	Down
Smpdl3a	194.417	-0.989485	1.02812e-06	7.29625e-06	Down
Haglr	452.825	-0.639339	1.03567e-06	7.34331e-06	Down
1700063H06Rik	87.8389	-1.42327	1.07168e-06	7.57847e-06	Down
6430550D23Rik	143.226	-1.12776	1.2144e-06	8.5349e-06	Down
Slc22a12	75.6927	-1.54939	1.21965e-06	8.56805e-06	Down
Gm13001	363.532	-0.710787	1.25545e-06	8.79643e-06	Down
Gm2267	187.967	-0.983996	1.34327e-06	9.38299e-06	Down
Gm35549	313.117	-0.764556	1.36332e-06	9.51884e-06	Down
Tmem189	459.95	-0.626719	1.3648e-06	9.52503e-06	Down
Rab10os	234.644	-0.895751	1.38314e-06	9.64042e-06	Down
1700128A07Rik	134.202	-1.1202	1.39543e-06	9.72182e-06	Down
4930555F03Rik	139.719	-1.13178	1.45411e-06	1.01043e-05	Down
Gm27252	79.1122	-1.46825	1.52984e-06	1.06074e-05	Down
4930556J02Rik	275.006	-0.842292	1.54542e-06	1.06969e-05	Down
Gpx6	209.936	-0.908869	1.56014e-06	1.07849e-05	Down
Sox5os3	285.81	-0.805222	1.58132e-06	1.09218e-05	Down
Slfn5os	170.026	-0.995402	1.60564e-06	1.10802e-05	Down
1700047O18Rik	263.008	-0.808714	1.64961e-06	1.13397e-05	Down
Gm15756	135.671	-1.1085	1.68015e-06	1.15397e-05	Down
Plin3	475.259	-0.608946	1.69557e-06	1.16406e-05	Down
1700013M08Rik	382.494	-0.695239	1.7176e-06	1.17868e-05	Down
Unc45b	252.294	-0.88511	1.7403e-06	1.19374e-05	Down
Arl11	306.747	-0.751169	1.83974e-06	1.25818e-05	Down
Apbb1ip	120.73	-1.17795	1.84212e-06	1.25926e-05	Down
Gabpb1	396.237	-0.663324	1.92284e-06	1.30886e-05	Down
2010109I03Rik	66.4285	-1.63658	1.9573e-06	1.33118e-05	Down
Gm6853	83.5771	-1.43516	1.97302e-06	1.3413e-05	Down
Gm12665	139.184	-1.08551	1.9765e-06	1.3431e-05	Down
Gm43067	98.1083	-1.31661	1.99648e-06	1.3561e-05	Down
4933402C06Rik	174.074	-0.96992	2.01554e-06	1.36847e-05	Down
Gm28269	216.372	-0.872904	2.0741e-06	1.40703e-05	Down
Klk2-ps	179.162	-0.959765	2.15195e-06	1.45614e-05	Down
4930548J01Rik	265.163	-0.801356	2.15755e-06	1.45931e-05	Down
Rapgef2	110.125	-1.24312	2.16435e-06	1.46275e-05	Down
AC166172.4	486.091	-0.62043	2.16751e-06	1.46419e-05	Down
Adig	473.56	-0.597112	2.21886e-06	1.49572e-05	Down
Snrpn	78.0434	-1.48236	2.26066e-06	1.52261e-05	Down
Gm9271	92.2954	-1.33674	2.30765e-06	1.55231e-05	Down
Gm45025	252.738	-0.816106	2.3231e-06	1.56073e-05	Down
Gm14147	40.5309	-2.14651	2.37917e-06	1.59372e-05	Down
Tlr9	84.714	-1.41023	2.38469e-06	1.59674e-05	Down
1810019N24Rik	119.641	-1.16483	2.39274e-06	1.60146e-05	Down
Pax5	228.054	-0.855913	2.44227e-06	1.6312e-05	Down
3830406C13Rik	496.413	-0.587227	2.50422e-06	1.67049e-05	Down
Gprc5b	571.434	-0.646564	2.58542e-06	1.71892e-05	Down
Bicra	135.822	-1.12915	2.60192e-06	1.72845e-05	Down
Tmod1	327.701	-0.706959	2.63129e-06	1.74652e-05	Down
Tmem200a	133.982	-1.12736	2.68929e-06	1.7828e-05	Down
Gm31814	123.728	-1.26027	2.75362e-06	1.82167e-05	Down
Gpr88	102.285	-1.28969	2.7658e-06	1.82897e-05	Down
8430429K09Rik	284.524	-0.78178	2.83977e-06	1.87401e-05	Down
Gm16541	59.0072	-1.68416	2.91074e-06	1.91848e-05	Down
1700030C10Rik	402.019	-0.647724	2.94244e-06	1.93777e-05	Down
Flna	274.339	-0.795334	3.18931e-06	2.09432e-05	Down
Gm16015	129.831	-1.1684	3.18862e-06	2.09432e-05	Down
Stk-ps2	53.1108	-1.79169	3.30989e-06	2.16905e-05	Down
Fam131c	81.685	-1.48005	3.33128e-06	2.18128e-05	Down
Hgf	96.1329	-1.28233	3.34251e-06	2.18773e-05	Down
Gm12925	254.943	-0.799485	3.44516e-06	2.24941e-05	Down
Cnr1	157.279	-0.992111	3.46248e-06	2.25887e-05	Down
1700105P06Rik	168.225	-0.960438	3.46797e-06	2.2613e-05	Down
Lypla1	196.607	-0.923891	3.53122e-06	2.29903e-05	Down
Klk1b7-ps	174.583	-1.01916	3.71403e-06	2.4102e-05	Down
Srr	408.579	-0.638653	3.76703e-06	2.43768e-05	Down
Gm30932	46.6358	-1.89698	3.81796e-06	2.46963e-05	Down
Npepl1	428.066	-0.61337	3.94239e-06	2.54293e-05	Down
Gm10410	33.1217	-2.54832	3.95575e-06	2.55052e-05	Down
Gm20389	223.05	-0.846116	3.96679e-06	2.5566e-05	Down
Cd3d	117.338	-1.1667	3.9701e-06	2.55771e-05	Down
1700001K23Rik	252.149	-0.779607	4.27268e-06	2.7445e-05	Down
Pkp3	60.8741	-1.64945	4.27376e-06	2.7445e-05	Down
Glrp1	337.464	-0.711932	4.34206e-06	2.78501e-05	Down
1700030F04Rik	188.897	-0.973346	4.40367e-06	2.82227e-05	Down
Rin1	252.677	-0.818568	4.88072e-06	3.10068e-05	Down
4933438B17Rik	152.506	-1.00091	4.90752e-06	3.11276e-05	Down
Sdk2	357.517	-0.667031	5.03364e-06	3.18645e-05	Down
Ppm1f	102.624	-1.21035	5.03922e-06	3.18871e-05	Down
Drd2	177.228	-0.918045	5.36922e-06	3.38415e-05	Down
Dpp6	169.24	-0.93844	5.47362e-06	3.44317e-05	Down
9930111H07Rik	67.203	-1.5605	5.52839e-06	3.47489e-05	Down
Amph	100.887	-1.29212	5.53096e-06	3.47515e-05	Down
4930563I02Rik	170.969	-0.929149	5.64896e-06	3.54094e-05	Down
4930511M06Rik	266.587	-0.806109	5.66915e-06	3.54943e-05	Down
1700015I17Rik	52.1171	-1.73819	5.9516e-06	3.7132e-05	Down
Gm36667	91.7398	-1.30549	6.11122e-06	3.80833e-05	Down
Dmkn	102.524	-1.20084	6.15481e-06	3.834e-05	Down
Gm34788	25.9851	-2.67306	6.20917e-06	3.86636e-05	Down
Snx29	260.694	-0.759227	6.32819e-06	3.93129e-05	Down
Vash1	292.316	-0.722939	6.37092e-06	3.9563e-05	Down
Gm15784	154.135	-0.99573	6.38154e-06	3.96135e-05	Down
Gm15743	133.627	-1.10857	6.40118e-06	3.97047e-05	Down
Gm38390	236.325	-0.796456	6.75831e-06	4.17903e-05	Down
Tac1	93.1666	-1.2734	7.14554e-06	4.40316e-05	Down
Pcdh1	239.457	-0.77961	7.45168e-06	4.58298e-05	Down
Gm34678	45.1679	-1.89351	7.60993e-06	4.67492e-05	Down
4930430F08Rik	324.441	-0.688016	7.84842e-06	4.81404e-05	Down
Asb12	282.943	-0.715494	8.25928e-06	5.05636e-05	Down
AC151266.1	54.2021	-1.65889	8.43664e-06	5.14722e-05	Down
Chml	257.701	-0.763402	8.62956e-06	5.26091e-05	Down
Olfr112	113.481	-1.13148	8.66253e-06	5.27698e-05	Down
Wdr95	117.854	-1.09764	8.89964e-06	5.40702e-05	Down
Desi2	308.174	-0.71091	8.96615e-06	5.44536e-05	Down
Gfy	142.091	-1.01908	9.18407e-06	5.56926e-05	Down
Casq1	33.4348	-2.26634	9.31085e-06	5.63546e-05	Down
Cd164l2	159.203	-0.989787	9.96544e-06	5.99312e-05	Down
Tex24	127.414	-1.09742	1.00407e-05	6.03383e-05	Down
4930567H17Rik	145.749	-0.990753	1.01256e-05	6.07573e-05	Down
Acap1	48.7507	-1.75348	1.01238e-05	6.07573e-05	Down
4930523O13Rik	219.788	-0.796431	1.05743e-05	6.32836e-05	Down
Gm6960	55.9262	-1.61883	1.07654e-05	6.43551e-05	Down
Rasgef1b	108.823	-1.16785	1.08412e-05	6.47354e-05	Down
4930449E01Rik	104.318	-1.18603	1.09162e-05	6.51595e-05	Down
Gm41177	164.652	-0.92016	1.09717e-05	6.53929e-05	Down
H2al1b	123.764	-1.06244	1.1284e-05	6.70548e-05	Down
Ksr2	297.885	-0.695388	1.15921e-05	6.8783e-05	Down
1700071M16Rik	214.605	-0.834383	1.17395e-05	6.95804e-05	Down
Klk1b3	80.9256	-1.32354	1.19466e-05	7.06511e-05	Down
1700095J07Rik	115.692	-1.10256	1.19597e-05	7.07025e-05	Down
Gga3	294.036	-0.728801	1.20756e-05	7.1361e-05	Down
Igfals	100.762	-1.17611	1.2123e-05	7.15882e-05	Down
Gm10819	86.202	-1.27461	1.22997e-05	7.25514e-05	Down
Spns2	111.289	-1.10747	1.27066e-05	7.47587e-05	Down
Piga	430.082	-0.589753	1.28232e-05	7.53338e-05	Down
Gm14151	37.0154	-2.03723	1.31151e-05	7.69359e-05	Down
4930579O11Rik	174.757	-0.986295	1.34124e-05	7.85933e-05	Down
Gm15873	335.996	-0.651172	1.34408e-05	7.87307e-05	Down
Nptxr	234.256	-0.785828	1.38751e-05	8.10377e-05	Down
Fam19a3	143.504	-1.06599	1.4098e-05	8.21296e-05	Down
Gm11611	36.9748	-2.01544	1.4107e-05	8.21523e-05	Down
Tnni3	194.323	-0.877814	1.4205e-05	8.26028e-05	Down
4930519H02Rik	296.452	-0.722453	1.46415e-05	8.50174e-05	Down
4930448E22Rik	254.735	-0.746975	1.4846e-05	8.61112e-05	Down
4930507D10Rik	186.631	-0.850413	1.51375e-05	8.77701e-05	Down
Gm6225	137.202	-0.999354	1.53981e-05	8.92163e-05	Down
Gm28496	128.356	-1.02033	1.59306e-05	9.20354e-05	Down
Gm5905	172.765	-0.891462	1.61959e-05	9.33322e-05	Down
Ccdc182	291.839	-0.683155	1.62571e-05	9.36173e-05	Down
Necab3	154.367	-0.990657	1.62914e-05	9.37812e-05	Down
Trpm8	176.65	-0.869545	1.63718e-05	9.42099e-05	Down
Gm12034	70.3608	-1.41137	1.64094e-05	9.43923e-05	Down
Elmo3	172.784	-0.880402	1.64264e-05	9.4456e-05	Down
4930455M05Rik	244.648	-0.738257	1.7088e-05	9.8049e-05	Down
Ube2n-ps1	123.483	-1.0389	1.71972e-05	9.857e-05	Down
Gm29010	45.3938	-1.82679	1.72158e-05	9.86413e-05	Down
1700030L22Rik	208.267	-0.802159	1.73281e-05	9.92489e-05	Down
Tspan18	213.984	-0.801168	1.73806e-05	9.9514e-05	Down
AC154707.1	42.4675	-1.88075	1.81029e-05	0.000103428	Down
Usp38	342.213	-0.651667	1.8177e-05	0.000103814	Down
4930473D10Rik	98.0695	-1.19503	1.88254e-05	0.000107249	Down
Gm6760	2140.17	-1.2259	1.92471e-05	0.000109573	Down
Paxx	230.691	-0.757576	1.97982e-05	0.000112352	Down
Scgn	131.124	-1.08767	2.00859e-05	0.000113903	Down
4933430N04Rik	61.124	-1.50258	2.02976e-05	0.0001149	Down
Col4a2	350.551	-0.622345	2.04698e-05	0.000115752	Down
Gm34408	57.1855	-1.53852	2.06326e-05	0.000116508	Down
Phgdh-ps1	206.649	-0.795385	2.09321e-05	0.000118033	Down
Pla2g10	249.032	-0.730677	2.15153e-05	0.000121023	Down
Zic5	203.085	-0.802923	2.16048e-05	0.000121398	Down
4930417H01Rik	206.733	-0.790878	2.17319e-05	0.000122027	Down
AC126254.3	53.5327	-1.58911	2.21178e-05	0.000124063	Down
Tmem249	422.328	-0.585678	2.21328e-05	0.000124104	Down
Gm44442	46.5225	-1.77229	2.27935e-05	0.000127406	Down
Gm5627	84.5107	-1.25685	2.27905e-05	0.000127406	Down
1700027F06Rik	202.539	-0.8559	2.30559e-05	0.000128738	Down
Anxa3	161.048	-0.906715	2.36278e-05	0.000131656	Down
Acer2	112.341	-1.06645	2.45714e-05	0.000136391	Down
4930432J09Rik	200.948	-0.799499	2.45995e-05	0.0001365	Down
4930474N05Rik	59.9446	-1.59468	2.56114e-05	0.000141635	Down
Stn1	318.367	-0.651356	2.56134e-05	0.000141635	Down
Palld	289.098	-0.665405	2.69431e-05	0.000148321	Down
Gm32365	66.2438	-1.41764	2.69541e-05	0.000148331	Down
Tex13c3	88.7213	-1.21053	2.79278e-05	0.000152953	Down
Rhobtb2	202.681	-0.792778	2.81214e-05	0.000153961	Down
Gm33785	71.0968	-1.33371	2.95206e-05	0.00016118	Down
1700108F19Rik	234.495	-0.75006	2.9611e-05	0.000161618	Down
Adipoq	183.72	-0.859891	2.97411e-05	0.000162218	Down
Alkbh3os1	166.232	-0.882889	3.02023e-05	0.000164341	Down
Gm16271	104.935	-1.12016	3.14482e-05	0.000170425	Down
1700025C18Rik	222.856	-0.751784	3.18239e-05	0.000172345	Down
1700065J18Rik	93.6155	-1.22053	3.27502e-05	0.000177241	Down
4930579D09Rik	140.626	-1.02201	3.32201e-05	0.000179663	Down
Prr9	55.4905	-1.574	3.34808e-05	0.000181011	Down
4930533L02Rik	290.313	-0.657243	3.35272e-05	0.00018114	Down
Myo7b	53.1665	-1.57483	3.36827e-05	0.000181918	Down
1700054A03Rik	223.115	-0.847992	3.38207e-05	0.00018254	Down
Anxa11os	65.2961	-1.40113	3.39447e-05	0.000183148	Down
Fbxw27	114.367	-1.06814	3.40363e-05	0.000183519	Down
Gm24270	652.699	-1.50246	3.46077e-05	0.000186349	Down
Sept3	370.394	-0.604763	3.5192e-05	0.000189304	Down
1700016B01Rik	112.131	-1.10365	3.64223e-05	0.000195396	Down
Gm26648	55.65	-1.52921	3.79603e-05	0.000203238	Down
Atp2b2	99.9634	-1.11823	3.8113e-05	0.000203919	Down
Psd	362.693	-0.588984	3.82321e-05	0.00020442	Down
Pax1	122.214	-0.992972	3.86294e-05	0.000206268	Down
Gm4285	74.6561	-1.28207	3.9176e-05	0.000208908	Down
Lars2	8307.68	-1.51677	3.94839e-05	0.00021034	Down
Mroh3	100.381	-1.11923	3.96933e-05	0.000211244	Down
Slc25a35	174.826	-0.834216	4.01674e-05	0.000213412	Down
Gm14674	118.847	-1.03915	4.06331e-05	0.000215672	Down
Errfi1	349.458	-0.625125	4.10875e-05	0.000217827	Down
2010109A12Rik	177.652	-0.832675	4.12287e-05	0.000218399	Down
Gm13793	72.8818	-1.36919	4.15915e-05	0.000220029	Down
AC155941.1	87.1903	-1.34241	4.80388e-05	0.000251559	Down
4930444M15Rik	79.057	-1.23832	4.81798e-05	0.000252133	Down
Ube4bos3	106.783	-1.08146	5.05066e-05	0.000262848	Down
Loxl1	287.062	-0.648729	5.06862e-05	0.000263611	Down
4732471J01Rik	107.578	-1.04472	5.07747e-05	0.0002639	Down
Gm12974	244.595	-0.714749	5.0954e-05	0.000264574	Down
Cftr	139.941	-0.94858	5.2811e-05	0.000273595	Down
4930533K18Rik	157.578	-0.895025	5.30349e-05	0.000274488	Down
Camk2b	133.4	-0.933521	5.32324e-05	0.000275346	Down
4921529L05Rik	100.95	-1.10374	5.32779e-05	0.000275478	Down
Trabd2b	118.09	-0.9908	5.34541e-05	0.000276301	Down
1700120B22Rik	67.6324	-1.32654	5.35803e-05	0.000276863	Down
Gm15350	187.418	-0.82363	5.60099e-05	0.000288393	Down
Sema4g	103.834	-1.08177	5.60497e-05	0.000288506	Down
1700040E09Rik	52.1323	-1.60066	5.71526e-05	0.000293899	Down
1700029M03Rik	105.282	-1.06451	5.72112e-05	0.000294106	Down
4930451I11Rik	303.041	-0.643931	5.78903e-05	0.00029731	Down
1700020D12Rik	120.68	-1.02184	5.90143e-05	0.000302597	Down
Camkv	308.71	-0.628876	6.04174e-05	0.000308901	Down
Ispd	142.257	-0.969014	6.12443e-05	0.000312729	Down
Gm36756	107.996	-1.02703	6.38859e-05	0.000325491	Down
Usp46os1	75.991	-1.25721	6.4753e-05	0.000329552	Down
Lgr5	184.69	-0.801305	6.48563e-05	0.000329805	Down
Efcab3	319.365	-0.627905	6.6401e-05	0.000337017	Down
Rac2	110.913	-1.09178	6.77063e-05	0.000342989	Down
Gm31497	66.8199	-1.3252	6.7797e-05	0.00034334	Down
Gm42558	159.63	-0.912709	6.79879e-05	0.00034409	Down
A930024E05Rik	37.4215	-1.9066	6.83475e-05	0.0003458	Down
Gm42538	86.6266	-1.16859	6.87287e-05	0.000347509	Down
Gm15479	48.684	-1.56869	6.9199e-05	0.000349555	Down
4930453L07Rik	37.359	-1.81951	6.94317e-05	0.00035062	Down
Gm3527	66.0162	-1.32959	7.04651e-05	0.000355502	Down
Gm31510	60.5916	-1.37549	7.11707e-05	0.000358836	Down
Mosmo	326.954	-0.594813	7.14052e-05	0.000359791	Down
Mybl2	138.203	-0.930932	7.18931e-05	0.000361908	Down
Rdh10	266.728	-0.652894	7.32666e-05	0.000368012	Down
Stab2	216.651	-0.736435	7.38244e-05	0.000370465	Down
Col26a1	46.6641	-1.59036	7.64252e-05	0.000382916	Down
Gm7331	159.76	-0.839836	7.67801e-05	0.000384333	Down
Gm34297	24.953	-2.42993	7.70503e-05	0.000385565	Down
Patj	340.821	-0.612428	7.83394e-05	0.000391404	Down
Top1mt	202.46	-0.770667	7.90388e-05	0.000394528	Down
Arhgap26	324.612	-0.602998	7.91754e-05	0.000395087	Down
Gm26766	97.3392	-1.10767	7.92316e-05	0.000395244	Down
Slc22a3	103.505	-1.07005	7.97232e-05	0.00039732	Down
1110008P14Rik	158.978	-0.839503	7.98839e-05	0.000397878	Down
Cobl	158.58	-0.850879	8.15817e-05	0.000405703	Down
Gm14983	115.874	-0.997706	8.3846e-05	0.000416058	Down
1700060J05Rik	80.4709	-1.1858	8.55962e-05	0.000423502	Down
Cypt15	147.43	-0.870088	8.69167e-05	0.000429564	Down
Gm4925	129.384	-0.967071	8.88053e-05	0.000437816	Down
Muc16	288.777	-0.681842	8.92886e-05	0.000439928	Down
Gif	30.4588	-2.11112	8.97691e-05	0.000442159	Down
Fcmr	40.9548	-1.67865	9.02958e-05	0.000444616	Down
Olfr127	46.173	-1.59598	9.11721e-05	0.000448517	Down
Prame	251.766	-0.664161	9.29624e-05	0.000456483	Down
Pde1b	150.887	-0.850462	9.3121e-05	0.000457121	Down
Gm23935	14965.1	-1.40638	9.34576e-05	0.000458633	Down
Gm14146	21.5652	-2.63247	9.40987e-05	0.000461496	Down
A730035I17Rik	221.513	-0.701511	9.57727e-05	0.000468557	Down
Sh2d4b	38.6796	-1.73628	9.7112e-05	0.000474674	Down
Gm15802	60.9357	-1.41424	9.88746e-05	0.000482334	Down
Gm34358	92.668	-1.08225	9.88901e-05	0.000482334	Down
Gm31522	50.2985	-1.52339	9.89359e-05	0.000482411	Down
Pax2	126.495	-0.930312	9.92332e-05	0.000483713	Down
Gm38590	40.643	-1.7039	9.95553e-05	0.00048484	Down
H2al1i	93.2668	-1.08195	0.000102648	0.000498988	Down
Sele	80.633	-1.19085	0.00010313	0.000500727	Down
4930448C13Rik	137.261	-0.920167	0.000103842	0.000503724	Down
Bicd2	324.389	-0.592369	0.000103838	0.000503724	Down
1700065J11Rik	46.6879	-1.65521	0.000104611	0.000506994	Down
1700019C18Rik	136.151	-0.930705	0.000106294	0.000514525	Down
4930549C15Rik	66.3513	-1.35279	0.000107406	0.000519593	Down
Dmrt3	99.9731	-1.07733	0.000107487	0.000519831	Down
Arrb1	103.557	-1.02547	0.000109478	0.000528819	Down
Gm13184	112.581	-0.991061	0.000112119	0.000540595	Down
4930425K10Rik	43.4619	-1.61151	0.000114577	0.000551452	Down
Smok3c	56.5208	-1.38898	0.000115024	0.000553272	Down
Gm5174	22.4706	-2.41037	0.000119305	0.000572316	Down
4930453H23Rik	210.001	-0.711977	0.000120365	0.000577016	Down
Fbll1	133.753	-0.923033	0.000120394	0.000577016	Down
Nphp3	176.59	-0.779443	0.000121284	0.000580764	Down
1700008N11Rik	160.818	-0.832149	0.000121847	0.000583285	Down
Gm34809	84.7812	-1.11671	0.000126603	0.000604784	Down
Gm5415	26.5894	-2.2906	0.000126593	0.000604784	Down
Wbp1	224.431	-0.692965	0.00012673	0.000605208	Down
Pitpnm2os1	76.1029	-1.17361	0.000128144	0.000611053	Down
Gm4942	57.9537	-1.49673	0.000130283	0.000620881	Down
Gm49304	38.0974	-1.7504	0.00013104	0.000624116	Down
Guca1a	136.533	-0.880037	0.000132233	0.000629147	Down
Gm26806	206.896	-0.735237	0.000132803	0.000631012	Down
Gm10220	34.209	-1.95166	0.000137346	0.000650738	Down
Ddo	101.095	-1.0095	0.000137542	0.000651208	Down
AC154178.1	89.5827	-1.14396	0.00013864	0.000655827	Down
Gm35386	116.672	-0.99998	0.00014017	0.000661886	Down
4930570D08Rik	377.327	-1.2784	0.000140559	0.000663529	Down
Ntm	201.544	-0.744414	0.000140878	0.000664839	Down
1700122H20Rik	60.1581	-1.41038	0.000142181	0.000670155	Down
Gm20642	75.9933	-1.17162	0.000142475	0.000671188	Down
Gm36128	91.475	-1.10847	0.000142756	0.000672314	Down
Runx2os3	129.619	-0.896005	0.000143458	0.000675221	Down
Scube3	186.732	-0.743285	0.00014537	0.000683217	Down
Gm30954	69.0455	-1.29198	0.00014552	0.000683522	Down
Impa2	88.98	-1.08804	0.000147381	0.000691857	Down
Gm6093	27.6706	-2.14616	0.0001476	0.000692681	Down
Adgrd1	84.9556	-1.13636	0.000150432	0.000705351	Down
Gm26728	58.6721	-1.33017	0.00015042	0.000705351	Down
4930528D03Rik	116.371	-0.945712	0.000156833	0.000733861	Down
Tbx5	92.6846	-1.08582	0.000158234	0.000739981	Down
Sspo	74.4885	-1.19104	0.00015934	0.000744718	Down
Pcdha12	127.123	-0.910058	0.000159414	0.000744847	Down
Gm41392	25.5317	-2.11546	0.000163081	0.00076065	Down
Spryd3	281.13	-0.633077	0.000163051	0.00076065	Down
Crybg1	83.2512	-1.10317	0.000164306	0.000766137	Down
Map6	198.874	-0.717369	0.000166137	0.000774224	Down
4930432E11Rik	139.226	-0.89018	0.000170998	0.000794796	Down
Gm10601	56.6603	-1.35943	0.000173085	0.000803098	Down
Gm6637	39.8456	-1.67136	0.000173439	0.000804273	Down
Gm47733	68.9316	-1.21129	0.000174555	0.000808977	Down
Ldlr	64.2066	-1.25545	0.000175845	0.00081425	Down
Prox1	145.376	-0.83882	0.000178549	0.000825336	Down
4930505K14Rik	24.6816	-2.20755	0.000180152	0.000832266	Down
Usp45	241.742	-0.669718	0.000180551	0.000833631	Down
1700072B07Rik	100.987	-0.999723	0.000181192	0.000836345	Down
1700112M02Rik	64.9315	-1.27362	0.000186828	0.000860622	Down
Gm12061	72.6744	-1.17633	0.000189432	0.000871866	Down
Myh15	143.905	-0.831823	0.000189562	0.000872215	Down
Gm9220	45.4957	-1.58673	0.000192113	0.000882938	Down
1700066B17Rik	93.4543	-1.03711	0.000194087	0.000891241	Down
Hspa12b	126.657	-0.880819	0.000196884	0.000902012	Down
Ntrk3	97.5295	-1.02273	0.000198131	0.00090669	Down
Gm18800	40.5081	-1.618	0.000199704	0.000913363	Down
Klhl32	70.3853	-1.18599	0.000202803	0.000925684	Down
Smok2b	52.3453	-1.38582	0.000203053	0.000926561	Down
Tarsl2	152.828	-0.825297	0.000208692	0.000949426	Down
Gm4884	29.2487	-1.93902	0.000215675	0.000978579	Down
4930543N07Rik	56.4081	-1.33075	0.000217629	0.000986605	Down
Nfe2	108.284	-1.0013	0.000217826	0.000986941	Down
Gm43446	161.015	-0.794798	0.000228359	0.00103291	Down
Kif26b	78.26	-1.11031	0.000228755	0.00103441	Down
Gm12260	107.868	-0.985703	0.000229405	0.00103647	Down
Gm7358	45.0317	-1.52096	0.000229784	0.0010376	Down
Tbc1d22bos	130.416	-0.887818	0.000229921	0.00103792	Down
Col15a1	103.574	-1.0777	0.000230806	0.00104103	Down
Gm33936	307.897	-0.585494	0.000235578	0.00106076	Down
4930555O08Rik	57.57	-1.29842	0.000240191	0.00107911	Down
Arhgef28	47.2177	-1.52597	0.000242721	0.00108894	Down
Gm32281	43.1906	-1.51395	0.000243097	0.00108941	Down
Gm14725	172.991	-0.771014	0.000245829	0.0010995	Down
Mapt	52.622	-1.35961	0.000247094	0.00110454	Down
4930533I22Rik	29.3095	-1.88612	0.00027027	0.00119909	Down
4930529N20Rik	54.0405	-1.33375	0.000275613	0.00122144	Down
Trbc2	47.2091	-1.46585	0.000279695	0.00123748	Down
Gm7191	83.585	-1.12938	0.000282579	0.00124782	Down
Lrrc3	34.1938	-1.72798	0.000284944	0.00125723	Down
Gm30015	153.66	-0.79697	0.000289437	0.00127471	Down
Klk1b5	53.6589	-1.34061	0.000293155	0.00128861	Down
1700025N23Rik	38.0157	-1.63618	0.00029671	0.00130089	Down
Moxd1	56.5434	-1.30136	0.000299002	0.00130915	Down
1700123O12Rik	144.613	-0.807364	0.000299778	0.00131219	Down
Zfp219	266.878	-0.645933	0.000300527	0.00131474	Down
Ggact	208.108	-0.688988	0.000301921	0.00131988	Down
Cd300lg	88.0582	-1.02835	0.000304441	0.00132968	Down
Gm11655	70.2778	-1.17178	0.000307254	0.00134161	Down
Faiml	184.955	-0.730427	0.000321754	0.00139996	Down
1700023C21Rik	39.0693	-1.56848	0.000324586	0.00141036	Down
4930465M20Rik	130.145	-0.852174	0.000325838	0.00141541	Down
Gm45175	155.653	-0.815249	0.000329937	0.00143244	Down
4933406L23Rik	112.85	-0.909971	0.0003336	0.00144599	Down
Klk1	46.1907	-1.50106	0.000338628	0.0014658	Down
Gm5361	67.5351	-1.16994	0.000339371	0.00146822	Down
Gm2396	28.7191	-1.86287	0.00035124	0.00151547	Down
Gm4922	111.052	-0.917658	0.00036075	0.00155274	Down
Gm30409	136.422	-0.816973	0.000361063	0.00155343	Down
Gm7745	65.6455	-1.17621	0.000361743	0.00155576	Down
Gm5114	43.9289	-1.46427	0.00036522	0.00156734	Down
1700066O22Rik	91.2276	-1.01248	0.000370792	0.00158912	Down
Gm4916	60.9843	-1.26579	0.000375236	0.00160602	Down
Plppr2	84.3637	-1.0673	0.00038574	0.00164745	Down
Flnc	155.736	-0.767832	0.000386055	0.00164792	Down
1700042O10Rik	89.5263	-1.01554	0.000388675	0.00165866	Down
4930413G21Rik	240.901	-0.658835	0.000393128	0.00167612	Down
Manba	122.444	-0.859586	0.000393185	0.00167612	Down
Tubg2	29.6663	-1.81747	0.000394986	0.00168235	Down
Cep112os1	169.74	-0.724186	0.000396735	0.00168855	Down
Enpp6	83.9224	-1.08535	0.000399456	0.00169968	Down
2810013P06Rik	122.816	-0.850392	0.000401359	0.00170687	Down
Gm33684	75.9542	-1.12814	0.000404013	0.0017177	Down
Bpifb3	55.9985	-1.30921	0.000408364	0.00173389	Down
Tmem150c	114.33	-0.882612	0.00040884	0.00173454	Down
Rab11fip4os2	84.4171	-1.02596	0.000412391	0.00174775	Down
Epc2	210.239	-0.65505	0.000412918	0.00174906	Down
Gm36814	160.535	-0.743675	0.000413924	0.00175285	Down
Erc2	94.3435	-0.98234	0.000415371	0.00175761	Down
Fdps	116.453	-0.903861	0.000416177	0.00176053	Down
Gm19605	80.9851	-1.08706	0.000418982	0.00177052	Down
Gm35028	61.326	-1.22091	0.000420189	0.00177515	Down
Gm30159	60.4626	-1.28482	0.000428292	0.00180462	Down
D930020B18Rik	77.1091	-1.06549	0.000441584	0.00185769	Down
Zfp735	37.5895	-1.60325	0.000447218	0.00187975	Down
Nrxn3	102.881	-0.921278	0.000448259	0.0018833	Down
Sez6l	188.533	-0.692673	0.000458747	0.00192585	Down
Pip5kl1	152.243	-0.775804	0.000459344	0.00192785	Down
Mnd1	65.3689	-1.25711	0.000466619	0.00195581	Down
4930479D17Rik	134.132	-0.808004	0.000473495	0.00198256	Down
Gm42654	93.8589	-0.985106	0.000476388	0.00199311	Down
1700066J03Rik	112.447	-0.883299	0.000479609	0.00200501	Down
AC120159.1	51.2043	-1.37088	0.000481213	0.00201067	Down
Prkaa2	30.3618	-1.78061	0.00048239	0.00201348	Down
Col9a3	53.0189	-1.33312	0.000483784	0.00201825	Down
Nsmf	230.665	-0.61895	0.000493804	0.00205523	Down
4932415M13Rik	78.5852	-1.07639	0.000494049	0.00205571	Down
4933438K21Rik	72.6728	-1.12263	0.000500664	0.00208215	Down
AC139027.2	231.639	-0.61071	0.000506693	0.00210523	Down
Hoxc9	69.8434	-1.13636	0.000514636	0.00213527	Down
Kcnab3	135.011	-0.814304	0.000522095	0.00216341	Down
2200002J24Rik	220.03	-0.624918	0.000533543	0.0022057	Down
1700001J04Rik	127.514	-0.838748	0.000534125	0.00220754	Down
Gm9	118.712	-0.84547	0.000537722	0.00222126	Down
Prkag2os1	122.267	-0.838806	0.00053908	0.00222572	Down
Dlg3	144.436	-0.775987	0.000541457	0.00223496	Down
Gm15935	79.0615	-1.05666	0.000544703	0.0022472	Down
Gm8349	22.4167	-2.09179	0.000550967	0.00227011	Down
Gm10634	72.2213	-1.14543	0.000557171	0.00229394	Down
Sectm1a	26.2596	-2.01935	0.000569646	0.00234165	Down
4930407I19Rik	72.2616	-1.17826	0.000578612	0.00237429	Down
Gm14664	55.8469	-1.26885	0.000578625	0.00237429	Down
Gm6370	31.4202	-1.70437	0.000580019	0.00237879	Down
Cxcr5	69.4975	-1.10159	0.000603148	0.0024667	Down
Gm15886	77.1041	-1.09287	0.000608132	0.00248454	Down
Gm11629	193.336	-0.661047	0.000614208	0.00250616	Down
Gm1043	54.9897	-1.23821	0.000616189	0.0025136	Down
Gm13274	65.5413	-1.19339	0.000618369	0.00252121	Down
1700047L14Rik	38.4597	-1.51703	0.000619921	0.00252561	Down
Zfp933	143.192	-0.789803	0.000621481	0.00253132	Down
Gm43403	174.556	-0.699366	0.000626519	0.00254924	Down
4930597L12Rik	32.5075	-1.63609	0.0006423	0.00260683	Down
Nfatc1	88.3414	-1.01681	0.000651172	0.00263682	Down
Nlrc5	60.9394	-1.17121	0.000657287	0.00265889	Down
4930404I20Rik	38.1817	-1.52279	0.000660783	0.00267033	Down
Speer4f2	42.2652	-1.43399	0.000678076	0.00273745	Down
Gm26871	45.4303	-1.39891	0.000686069	0.00276692	Down
4930458K08Rik	91.1889	-1.00709	0.000691299	0.00278591	Down
1700015H07Rik	127.879	-0.802281	0.000701834	0.00282695	Down
Iqgap2	151.984	-0.733503	0.00071319	0.00286619	Down
Gm36849	38.3937	-1.49124	0.000716192	0.00287754	Down
Def6	38.2467	-1.48467	0.000717735	0.00288215	Down
4933424L21Rik	128.5	-0.804468	0.000732435	0.00293579	Down
Tes3-ps	110.715	-0.876084	0.000732526	0.00293579	Down
AC132353.1	93.7589	-0.93245	0.000750334	0.00299516	Down
Rxrg	48.5059	-1.32367	0.000752059	0.00299978	Down
1700006P03Rik	83.5903	-0.988065	0.000752433	0.0029998	Down
Gm43077	85.2568	-1.00782	0.00075487	0.00300801	Down
Gm15412	126.193	-0.798876	0.000759612	0.00302616	Down
Gldnos	214.54	-0.620269	0.000766597	0.0030517	Down
Chrna2	47.625	-1.33473	0.00077137	0.00306918	Down
Irf2	189.504	-0.652522	0.000771853	0.00307034	Down
4930405O22Rik	133.857	-0.801692	0.000779308	0.00309614	Down
4930594M22Rik	56.9738	-1.21023	0.000780238	0.00309907	Down
2810429I04Rik	55.5808	-1.23782	0.000784342	0.0031113	Down
Gm3404	31.6222	-1.70576	0.000793222	0.00314362	Down
AC140278.1	139.274	-0.761268	0.000795651	0.00315247	Down
Gm32364	24.2911	-1.92791	0.000798371	0.00316168	Down
Gm5149	61.9019	-1.14593	0.000799794	0.00316574	Down
Pcdhb3	36.1618	-1.54991	0.00080992	0.00320266	Down
Galnt17	63.9365	-1.11514	0.000819435	0.00323708	Down
Cebpa	40.1205	-1.44598	0.000819977	0.00323762	Down
Gm5092	79.2964	-1.02301	0.000825634	0.00325674	Down
Gm1840	45.6103	-1.43581	0.000842428	0.0033189	Down
Cbln1	125.804	-0.800963	0.000849845	0.00334647	Down
Gm7627	30.2378	-1.70507	0.000851104	0.00334978	Down
Lrrd1	230.425	-0.610243	0.000852078	0.00335279	Down
Gm26844	150.327	-0.726577	0.000852456	0.00335346	Down
Gm20420	72.2375	-1.10403	0.000854937	0.00336074	Down
Gm26662	38.2322	-1.50445	0.00086142	0.0033823	Down
4930413E15Rik	51.0112	-1.26091	0.000864006	0.00339056	Down
Acta2	82.0461	-1.03275	0.000864712	0.00339166	Down
Rpp21	208.493	-0.650032	0.000872452	0.00341783	Down
Gm47666	47.392	-1.30174	0.000876893	0.00343103	Down
Hsbp1l1	154.384	-0.768445	0.00088065	0.00344347	Down
Gm9530	70.756	-1.0806	0.000880965	0.0034436	Down
Dusp1	219.057	-0.606802	0.000882295	0.00344711	Down
Gm34022	61.9868	-1.12892	0.000903351	0.00352012	Down
Gm29823	67.1143	-1.07609	0.000923931	0.00359312	Down
Gm47257	101.075	-0.889858	0.000927748	0.0036062	Down
Olfr761	37.7432	-1.45847	0.000950299	0.00368045	Down
4930447M23Rik	66.8141	-1.09361	0.000951125	0.00368187	Down
Gm42596	176.141	-0.675913	0.000977507	0.00377214	Down
Yipf6	138.348	-0.825165	0.000978973	0.00377432	Down
Fam69b	106.399	-0.922793	0.000983843	0.00379037	Down
Pla1a	61.0512	-1.17276	0.000989181	0.00380892	Down
Gm39363	147.457	-0.728177	0.000989562	0.00380947	Down
4930539J05Rik	168.565	-0.694704	0.000994063	0.00382312	Down
Gm34558	44.0213	-1.33514	0.00100506	0.00385984	Down
Gm36617	45.8783	-1.33275	0.00101075	0.00388078	Down
Gm14150	32.6043	-1.5878	0.00102528	0.00392806	Down
Ano2	32.1221	-1.57343	0.00102894	0.00394115	Down
Gm34059	34.0117	-1.53479	0.00104599	0.00399881	Down
4930563M21Rik	172.01	-0.665963	0.00105448	0.00402836	Down
Myh11	124.663	-0.786112	0.00106104	0.0040486	Down
Gm49116	25.3502	-1.84783	0.00107835	0.0041078	Down
Gm20789	51.1058	-1.24081	0.00108956	0.00414359	Down
Erf	179.722	-0.671163	0.0010913	0.00414822	Down
Colq	63.562	-1.10454	0.00109857	0.00417192	Down
Gm34973	36.99	-1.45016	0.00110764	0.00420235	Down
Gm12279	133.476	-0.758761	0.00112899	0.00427426	Down
Adora3	117.333	-0.796504	0.00114151	0.00431958	Down
Gsdmd	184.104	-0.637173	0.00114684	0.00433463	Down
Tmc1	103.326	-0.852442	0.00115528	0.00436344	Down
1700007E05Rik	35.5826	-1.49467	0.00119866	0.00450919	Down
Ppp2r2cos	42.3361	-1.4345	0.00120112	0.00451633	Down
Fos	104.001	-0.841197	0.00120257	0.00452074	Down
Gm15738	144.904	-0.720905	0.00120346	0.00452299	Down
Atp6v1fnb	222.543	-0.620262	0.00121555	0.00456524	Down
1700042G07Rik	33.9495	-1.57969	0.00122679	0.00460419	Down
Ccn2	25.0758	-1.77831	0.00124189	0.00465651	Down
4933412O06Rik	103.182	-0.847649	0.00124428	0.00466438	Down
Cdh13	196.22	-0.632684	0.00125249	0.00468967	Down
4930479H17Rik	93.8843	-0.895455	0.00126059	0.00471777	Down
Gm49048	185.402	-1.18527	0.0013229	0.00492333	Down
Gm21887	88.454	-0.968988	0.00132404	0.00492645	Down
Impg2	66.9494	-1.06919	0.00133207	0.00495169	Down
Dlx5	61.3204	-1.13755	0.0013416	0.00498136	Down
Gm5608	27.2508	-1.77768	0.00135573	0.00503148	Down
Ten1	141.24	-0.724426	0.00136028	0.00504603	Down
Swsap1	140.141	-0.73603	0.00136169	0.00504893	Down
1700056N10Rik	97.1572	-0.883089	0.00136788	0.00506952	Down
Hhipl2	162.102	-0.707628	0.00138429	0.0051223	Down
4930537H20Rik	52.5849	-1.21232	0.0013945	0.00515744	Down
Defb30	58.7051	-1.15715	0.00141897	0.00523703	Down
Gm30667	51.8475	-1.22206	0.00144358	0.00532051	Down
AC162612.1	82.1771	-0.948799	0.00144427	0.00532183	Down
Bcl6	51.865	-1.18692	0.0014506	0.005339	Down
Serpina3l-ps	27.0385	-1.70138	0.00146499	0.00538454	Down
Tigd5	163.688	-0.664877	0.00149011	0.00546931	Down
1700025N21Rik	47.2371	-1.24735	0.00149827	0.00549422	Down
Grik4	121.537	-0.778675	0.00150217	0.00550476	Down
4933421A08Rik	200.899	-0.616267	0.00151037	0.00553099	Down
1700019P21Rik	91.0915	-0.903951	0.00154194	0.00563629	Down
Cdc25c	198.195	-0.612581	0.00156727	0.00571584	Down
Card10	194.55	-0.606669	0.00159495	0.00580749	Down
4930478E11Rik	104.88	-0.832914	0.00159819	0.00581664	Down
Zfp572	47.4758	-1.2333	0.00160448	0.00583557	Down
Gm6647	69.4218	-1.00336	0.00161492	0.00587086	Down
Gm45848	22.1218	-1.87417	0.0016226	0.00589344	Down
Gm16867	55.2228	-1.13288	0.00164019	0.00594921	Down
1700110K17Rik	148.347	-0.713148	0.00164596	0.00596744	Down
1700094M23Rik	51.5173	-1.18056	0.00164839	0.00597453	Down
Ces3a	30.4671	-1.63252	0.00165462	0.0059934	Down
Gm47658	50.0685	-1.19853	0.00166327	0.0060193	Down
Zfp759	172.231	-0.645115	0.00166538	0.00602284	Down
1700016J18Rik	108.475	-0.867196	0.00166781	0.00602754	Down
4933401B06Rik	204.401	-0.590173	0.0016752	0.00604879	Down
Gm44867	85.4282	-0.935122	0.001675	0.00604879	Down
Acot12	101.207	-0.82827	0.00169009	0.00609841	Down
Celf6	157.677	-0.678093	0.00169257	0.00610601	Down
Olfr1389	51.4573	-1.16916	0.00169914	0.00612693	Down
Slc18a3	159.689	-0.668566	0.00171718	0.00618085	Down
4930413F20Rik	96.0501	-0.863746	0.00176314	0.00634058	Down
Pcdhgc5	67.8674	-1.00959	0.00177951	0.00639083	Down
H3f3aos	93.8364	-0.858002	0.00179321	0.00643595	Down
Olfr732	23.8459	-1.75765	0.00179328	0.00643595	Down
4930540M03Rik	35.4882	-1.44526	0.00180424	0.00647239	Down
AC147026.3	24.334	-1.85856	0.00182242	0.00652589	Down
Gna14	100.577	-0.832792	0.00182494	0.00653344	Down
Pnp2	122.301	-0.761979	0.0018298	0.00654937	Down
Vsig8	79.1303	-0.929874	0.00185751	0.00663964	Down
Vangl2	32.8059	-1.52644	0.00186169	0.00664866	Down
Ripor2	177.652	-0.644892	0.00186356	0.00665384	Down
Gm28181	49.2252	-1.27546	0.00189125	0.0067467	Down
Adh7	34.7473	-1.47177	0.00189474	0.00675765	Down
Gm12241	23.6914	-1.77979	0.00189642	0.0067591	Down
Syn2	148.299	-0.695917	0.00194359	0.00690112	Down
Zfhx2	138.198	-0.707114	0.00195583	0.00693675	Down
Kcnc2	84.1645	-0.925257	0.00196313	0.00695813	Down
AC169509.1	46.0575	-1.23392	0.00201196	0.0071123	Down
Gm4366	107.467	-0.789981	0.00201769	0.00712785	Down
Gm48664	59.2871	-1.08138	0.00203366	0.00718109	Down
Gm42926	29.2091	-1.55151	0.00205742	0.00725537	Down
AC154721.1	45.6608	-1.24012	0.00207656	0.00731641	Down
AC167363.2	75.6586	-0.967197	0.00207761	0.00731768	Down
Gm10046	54.6801	-1.10674	0.00208437	0.00733585	Down
Gm48740	31.4761	-1.49534	0.00208998	0.00735238	Down
Hapln2	193.181	-0.602098	0.00209237	0.00735918	Down
Fzd6	124.775	-0.728108	0.00212427	0.00745826	Down
Gm41225	64.2483	-1.02374	0.00215835	0.00756793	Down
AW822073	49.4623	-1.17455	0.0021685	0.00760021	Down
Tm4sf19	36.9474	-1.38408	0.00216834	0.00760021	Down
CT025659.1	110.875	-0.821715	0.0021697	0.00760109	Down
Tmem147os	88.4324	-0.870422	0.00216929	0.00760109	Down
Gm40658	31.8645	-1.48108	0.00218625	0.00765235	Down
Gphn	160.653	-0.651141	0.00221865	0.00775218	Down
Gm14285	135.096	-0.76957	0.00222028	0.00775449	Down
4930449I24Rik	25.0428	-1.72703	0.00224364	0.00782244	Down
Tstd3	31.8604	-1.48096	0.00224524	0.0078263	Down
Csmd2	76.6013	-0.923475	0.00225723	0.00786219	Down
Bmp7	128.507	-0.715356	0.00230409	0.00800878	Down
Cetn2	75.2925	-0.934451	0.00234115	0.00813053	Down
Pamr1	21.7716	-1.80728	0.00238144	0.00825074	Down
Gm15564	343.156	-1.39628	0.00238264	0.00825313	Down
Alppl2	66.1367	-0.991371	0.00242616	0.00839114	Down
Efnb2	80.4708	-0.911883	0.00243172	0.00840311	Down
Gm39038	25.0834	-1.74981	0.00244052	0.00842988	Down
Gm4691	39.7155	-1.29016	0.00244497	0.00843797	Down
Ntn5	80.7064	-0.891386	0.00246758	0.00850315	Down
Smok2a	50.6372	-1.14871	0.00248823	0.0085688	Down
Lrrc55	43.0808	-1.25783	0.00249443	0.00858545	Down
Gm12108	63.82	-1.01707	0.00250863	0.00862791	Down
9930038B18Rik	34.2806	-1.38769	0.00252373	0.0086705	Down
Pdgfc	91.2835	-0.83905	0.00252789	0.00868293	Down
Gm11749	134.688	-0.691949	0.00255886	0.00877991	Down
Fgf12	140.166	-0.694096	0.00256059	0.00878266	Down
Gm11802	146.701	-0.66074	0.00256076	0.00878266	Down
Hif3a	67.8271	-0.975036	0.00256531	0.00879636	Down
Gm19872	38.4544	-1.31195	0.00256607	0.00879708	Down
Gm35818	22.8822	-1.81173	0.00257582	0.00882296	Down
Gm30893	67.1287	-0.989365	0.0025858	0.00885147	Down
Gm5487	66.679	-0.996018	0.00258845	0.00885679	Down
Gm42477	25.2334	-1.65184	0.0025912	0.00886425	Down
Peg13	108.571	-0.78556	0.0025958	0.00887811	Down
Gm14340	64.1685	-0.995404	0.00260879	0.00891679	Down
Gm12378	38.1261	-1.30461	0.0026225	0.00895565	Down
4930542C16Rik	53.3724	-1.14502	0.00263865	0.00900733	Down
1700006F04Rik	73.4412	-0.981929	0.00264067	0.00901038	Down
Dok2	66.6502	-0.977905	0.00265178	0.00904441	Down
Serpinh1	30.0591	-1.51028	0.00266176	0.00907266	Down
Gm15583	75.1747	-0.917821	0.00267531	0.00911495	Down
Large2	52.6022	-1.11378	0.00269989	0.00919285	Down
1700028D13Rik	179.655	-0.622873	0.00271936	0.00925518	Down
BC005561	177.39	-0.607008	0.00279507	0.00949478	Down
Togaram2	50.0509	-1.13188	0.00282433	0.00958393	Down
4931407E12Rik	71.0204	-0.977359	0.00284879	0.00965259	Down
Zmat5	127.105	-0.753738	0.00286616	0.00970323	Down
1700021J08Rik	74.9153	-0.910214	0.00289723	0.00979598	Down
Gm13266	92.8323	-0.837766	0.00296139	0.00997918	Down
[truncated: 1,366 more rows]
