# Supplementary material for: m6A reader protein YTHDF2 regulates spermatogenesis by timely clearance of phase‐specific transcripts
Source: Cell Prolif. 2021 Nov 30;55(1):e13164. doi: 10.1111/cpr.13164 (PMC8780898; doi:10.1111/cpr.13164)
Supplement: Supplementary file 3 — Table S3 [file CPR-55-e13164-s003.xlsx]

## Sheet: adult testis
4273 RIP Target Genes
0610009B22Rik
0610030E20Rik
1110002L01Rik
1110020A21Rik
1110038F14Rik
1190002N15Rik
1600012H06Rik
1700001G17Rik
1700001J11Rik
1700001L05Rik
1700003E16Rik
1700009C05Rik
1700009N14Rik
1700010B13Rik
1700012J22Rik
1700016A09Rik
1700016G22Rik
1700017B05Rik
1700017G19Rik
1700019L13Rik
1700020I14Rik
1700022A21Rik
1700025F24Rik
1700026N04Rik
1700030C10Rik
1700030E10Rik
1700030O20Rik
1700031F10Rik
1700034J05Rik
1700036A12Rik
1700037C06Rik
1700040D17Rik
1700042G15Rik
1700052K11Rik
1700061E17Rik
1700066M21Rik
1700071K01Rik
1700084J12Rik
1700120E14Rik
1700121C08Rik
1700123O20Rik
1700126A01Rik
1810013L24Rik
1810058I24Rik
2010111I01Rik
2010300C02Rik
2010320M18Rik
2210016L21Rik
2310022B05Rik
2310030G06Rik
2310057M21Rik
2410002F23Rik
2510039O18Rik
2610008E11Rik
2610035D17Rik
2610044O15Rik8
2610306M01Rik
2610318M16Rik
2610507B11Rik
2700054A10Rik
2810013P06Rik
2810021J22Rik
2810039B14Rik
2900097C17Rik
3000002C10Rik
3110001I22Rik
3110053B16Rik
3300002I08Rik
4632404H12Rik
4833445I07Rik
4921513H07Rik
4921525O09Rik
4921531P14Rik
4930402H24Rik
4930421P07Rik
4930431P22Rik
4930433I11Rik
4930439A04Rik
4930444F02Rik
4930444M15Rik
4930453N24Rik
4930455M05Rik
4930463O16Rik
4930465K10Rik
4930465M20Rik
4930474N09Rik
4930478P22Rik
4930483J18Rik
4930488N24Rik
4930502E18Rik
4930507D05Rik
4930509G22Rik
4930511J24Rik
4930513N10Rik
4930516B21Rik
4930517J16Rik
4930524O07Rik
4930524O08Rik
4930526A20Rik
4930526F13Rik
4930539E08Rik
4930553M12Rik
4930562A09Rik
4930579G24Rik
4930579K19Rik
4930586N03Rik
4930589P08Rik
4931406G06Rik
4931406P16Rik
4931415C17Rik
4931428F04Rik
4931431C16Rik
4931440F15Rik
4932415D10Rik
4932416K20Rik
4932431P20Rik
4932702P03Rik
4933405O20Rik
4933407E24Rik
4933413C19Rik
4933414I15Rik
4933415F23Rik
4933424L21Rik
4933425M03Rik
4933427D06Rik
4933430L12Rik
4933431E20Rik
4933431K14Rik
4933434M16Rik
4933437G19Rik
4933440M02Rik
4933440N22Rik
5031425E22Rik
5031439G07Rik
5730409E04Rik
5830417I10Rik
6030408B16Rik
6030458C11Rik
6330408M09Rik
6430548M08Rik
8030462N17Rik
8030474K03Rik
9130023H24Rik
9130221H12Rik
9230114K14Rik
9330102E08Rik
9330104G04Rik
9330160F10Rik
9430015G10Rik
9530068E07Rik
9930012K11Rik
9930021J03Rik
9930104L06Rik
A130010J15Rik
A630052C17Rik
A630095N17Rik
A730035I17Rik
AA414768
AA986860
Aagab
Aak1
Aar2
Aars
Aars2
Abat
Abca1
Abca2
Abca3
Abcb8
Abcb9
Abcc1
Abcc10
Abcc5
Abcd1
Abcd2
Abhd13
Abhd16b
Abhd17c
Abhd8
Abi2
Abl1
Abl2
Abo
Abr
Abt1
Abtb1
Abtb2
AC099605.1
AC102106.1
AC120159.1
AC122818.3
AC126937.2
AC134468.1
AC139334.3
AC140207.3
AC158975.2
AC174800.1
Acaca
Acads
Acap3
Acbd4
Aco1
Acot10
Acox3
Acp2
Acsf3
Acsl4
Acss1
Actl10
Actl9
Actr1a
Actr2
Actr5
Actrt1
Actrt3
Acvr1
Acvr1b
Acvr2a
Adad2
Adam11
Adam17
Adam1a
Adam1b
Adam20
Adam21
Adam24
Adam25
Adam26a
Adam30
Adam34
Adam39
Adam4
Adam6a
Adam6b
Adam8
Adam9
Adamts17
Adap1
Adar
Adarb1
Adat3
Adck1
Adck2
Adcy2
Adcy6
Add1
Adgra3
Adgrf3
Adgrl1
Adgrl2
Adgrv1
Adnp
Adnp2
Ado
Adora1
Adpgk
Adprh
Adprhl2
Adprm
Adrb1
Aebp2
Aen
Afdn
Aff3
Afg3l2
Aftph
Agap3
Agfg2
Ago2
Ago4
Agpat4
Agtr1b
Ahdc1
Ahnak
AI467606
AI506816
AI837181
Aida
Ajuba
AK157302
Ak4
Akap1
Akap11
Akap12
Akap13
Akap2
Akap8
Akna
Akr1b3
Akt1s1
Aldh1b1
Aldh1l1
Aldh4a1
Aldoa
Aldoart1
Aldoart2
Alg10b
Alg11
Alg2
Alkbh1
Alkbh3os1
Alkbh4
Alkbh5
Alms1
Als2
Alyref2
Ambra1
Amd1
Amer2
Amfr
Amhr2
Amigo2
Ammecr1l
Amot
Ampd2
Anapc1
Anapc2
Angel1
Angptl4
Ank
Ank3
Ankfy1
Ankib1
Ankmy1
Ankrd10
Ankrd11
Ankrd16
Ankrd28
Ankrd40
Ankrd44
Ankrd46
Ankrd49
Ankrd50
Ankrd9
Anks1
Ankzf1
Ano1
Ano6
Ap1b1
Ap1g1
Ap3s2
Ap4b1
Ap4e1
Ap4m1
Ap5b1
Ap5m1
Ap5s1
Ap5z1
Apba3
Apbb2
Apc
Apcdd1
Apmap
Apobec3
Apol7c
Arap2
Arel1
Arf3
Arf6
Arfgap1
Arfgap2
Arfgef1
Arfgef2
Arhgap11a
Arhgap17
Arhgap19
Arhgap20
Arhgap21
Arhgap23
Arhgap29
Arhgap30
Arhgap31
Arhgap32
Arhgap33
Arhgap35
Arhgap39
Arhgap5
Arhgdia
Arhgef1
Arhgef10
Arhgef10l
Arhgef11
Arhgef12
Arhgef18
Arhgef2
Arhgef25
Arhgef3
Arhgef37
Arid1a
Arid1b
Arid2
Arid3a
Arid5a
Arid5b
Arih1
Arl11
Arl14epl
Arl15
Arl4c
Arl4d
Arl5a
Armc1
Armc10
Armc5
Armc7
Armc8
Armcx2
Armcx3
Armcx5
Armcx6
Armh3
Armt1
Arnt
Arrb1
Arrdc3
Arsa
Arv1
Arvcf
Arxes2
Asah2
Asap3
Asb2
Asb6
Asb7
Ash1l
Aste1
Asxl1
Atad2b
Atad5
Atf4
Atf6b
Atf7ip
Atg13
Atg16l1
Atg2a
Atg2b
Atg4c
Atg9a
Atl2
Atm
Atmin
Atp10a
Atp13a1
Atp13a2
Atp13a3
Atp1a1
Atp1a2
Atp1b1
Atp1b3
Atp2a2
Atp2b4
Atp6ap2
Atp6v1a
Atp6v1h
Atp7a
Atp7b
Atp8b2
Atp9b
Atpaf1
Atr
Atrip
Atrn
Atrnl1
Atxn1l
Atxn7
Atxn7l3
Atxn7l3b
AU020206
AU022252
Aunip
Auts2
AV356131
Avl9
AW209491
Axin1
Axl
AY702103
B230219D22Rik
B230354K17Rik
B3galnt1
B3galt4
B3gat3
B3gnt2
B3gnt4
B3gnt9
B3gntl1
B4galnt1
B4galnt3
B4galt1
B4galt2
B4galt3
B4galt4
B4galt7
Bace1
Bach2
Bag3
Bag4
Bag5
Bahd1
Bambi
Bap1
Bard1
Basp1
Baz1b
Baz2a
BB014433
Bbs1
Bbs10
Bbs12
BC003965
BC005537
BC024063
BC030867
BC034090
BC048644
BC055324
Bcar1
Bcar3
Bcdin3d
Bcl2l1
Bcl2l13
Bcl2l2
Bcl9
Bcorl1
Bcr
Becn1
Bend3
Bend4
Bet1l
Bfar
Bhlhe40
Bicd2
Bicdl1
Bicral
Bid
Birc2
Birc3
Blcap
Blmh
Bloc1s4
Bloc1s6
Bmp2k
Bmpr2
Bmt2
Boc
Bod1
Bod1l
Borcs5
Borcs6
Bptf
Brat1
Brd1
Brd4
Brf2
Brip1
Brip1os
Brpf1
Brpf3
Brwd1
Brwd3
Btbd18
Btbd35f10
Btbd35f11
Btbd35f12
Btbd35f16
Btbd35f2
Btbd35f21
Btbd35f22
Btbd35f24
Btbd35f25
Btbd35f3
Btbd35f5
Btbd6
Btbd7
Btbd8
Btbd9
Btd
Btnl10
C030006K11Rik
C130074G19Rik
C1galt1
C1galt1c1
C1qc
C1rl
C1s1
C230037L18Rik
C2cd4b
C2cd5
C330011M18Rik
C330018D20Rik
C530008M17Rik
C730034F03Rik
C87436
CAAA01189291.1
Caap1
Cabin1
Cables2
Cacfd1
Cachd1
Cacna1h
Cacng5
Cacng8
Cactin
Cad
Camk2g
Camkk2
Camsap1
Camsap2
Camsap3
Camta2
Cand1
Cand2
Cant1
Capn10
Capn15
Capn2
Capn7
Card6
Carns1
Casc3
Casp2
Casp9
Castor1
Casz1
Catsperg1
Cavin1
Cbfa2t2
Cbfb
Cbx4
Cbx6
Cbx7
Ccar2
Ccdc14
Ccdc157
Ccdc166
Ccdc184
Ccdc187
Ccdc25
Ccdc36
Ccdc61
Ccdc71
Ccdc71l
Ccdc85c
Ccdc87
Ccdc88b
Ccdc88c
Ccdc97
Ccm2
Ccn2
Ccnb3
Ccnd1
Ccnd2
Ccng2
Ccnjl
Ccno
Ccnq
Ccnt1
Ccnt2
Ccny
Ccp110
Cct8l1
Cd248
Cd320
Cd5l
Cd99l2
Cdadc1
Cdan1
Cdc25a
Cdc42bpa
Cdc42bpb
Cdc42ep4
Cdc42se1
Cdc42se2
Cdc7
Cdca2
Cdca4
Cdca5
Cdh23
Cdh3
Cdk12
Cdk13
Cdk19
Cdk19os
Cdk6
Cdk9
Cdkl4
Cdkn2b
Cdkn2c
Cdpf1
Cdr2
Cdr2l
Cds2
Cdyl2
Cebpg
Cecr2
Celf4
Celsr2
Cemip
Cenpb
Cenpf
Cenpl
Cep131
Cep152
Cep164
Cep170b
Cep192
Cep250
Cep68
Cep97
Cercam
Cerk
Cers6
Ces1d
Cfap46
Cfap73
Cflar
Cggbp1
Cgn
Chaf1a
Champ1
Chchd4
Chd2
Chd3
Chd6
Chd7
Chd8
Chd9
Chdh
Chml
Chmp1a
Chmp7
Chp2
Chpf
Chst1
Chst10
Chst12
Chsy1
Chtf8
Chuk
Cic
Cisd2
Cish
Cit
Cited2
Cited4
Ckap4
Clasp2
Clcn2
Clcn3
Clcn5
Clcn6
Clcn7
Cldn3
Cldn5
Clec16a
Clmp
Cln5
Clp1
Clstn1
Cltc
Cluh
Cmip
Cmklr1
Cmtm6
Cnksr3
Cnnm2
Cnnm4
Cnpy3
Cnst
Cntrob
Coa5
Coa7
Coasy
Cog1
Cog2
Cog3
Cog4
Cog7
Cog8
Col16a1
Col18a1
Col1a2
Col26a1
Col2a1
Col3a1
Col4a1
Col4a2
Col4a4
Col6a1
Col6a2
Col6a3
Col6a4
Commd5
Cops8
Coq8a
Corin
Coro1c
Cox14
Cox15
Cox19
Cp
Cpd
Cpeb2
Cpeb4
Cped1
Cplane1
Cpne1
Cpne3
Cpne8
Cpox
Cpped1
Cpsf1
Cpsf7
Cpt1a
Cpt2
Cramp1l
Crebbp
Crebl2
Crebzf
Creld1
Crim1
Crkl
Crlf3
Crtc1
Crtc2
Crtc3
Cry2
Csad
Csf1
Csgalnact2
Csk
Csl
Csrnp1
Csrnp2
Cstf1
Cstf2t
CT025671.4
CT485616.1
Ctbp1
Ctdsp2
Ctdspl
Ctnnal1
Ctnnb1
Ctnnbip1
Ctnnd1
Ctns
Ctsb
Ctsc
Ctsd
Cttnbp2nl
Cul1
Cul4a
Cul7
Cul9
Cwc25
Cxcr4
Cxxc5
Cyb561
Cyb561a3
Cyb561d1
Cyb5d2
Cyb5r1
Cyb5rl
Cybc1
Cyhr1
Cyld
Cyp11a1
Cyp26b1
Cyp2r1
Cyp2u1
Cyp4f39
Cyth3
D11Wsu47e
D130017N08Rik
D17Wsu92e
D1Ertd622e
D1Pas1
D230025D16Rik
D2hgdh
D430042O09Rik
D5Ertd579e
D630003M21Rik
D8Ertd738e
Daam2
Dab2ip
Dact1
Dact2
Dact3
Dag1
Dars2
Daxx
Dbf4
Dbndd1
Dbp
Dbr1
Dcaf1
Dcaf10
Dcaf5
Dcbld2
Dchs1
Dclre1a
Dclre1b
Dclre1c
Dcp2
Dctn1
Dcun1d2
Dcun1d3
Ddah2
Ddhd2
Ddi2
Ddit4
Ddit4l
Ddr1
Ddx17
Ddx24
Ddx28
Ddx31
Ddx42
Ddx51
Ddx54
Ddx6
Dedd2
Def8
Degs1
Dennd1a
Dennd2c
Dennd4b
Dennd4c
Dennd5a
Dennd5b
Dennd6a
Depdc1b
Depdc5
Desi2
Det1
Dexi
Dffa
Dffb
Dgcr2
Dgcr8
Dgkd
Dgke
Dgkz
Dhcr24
Dhcr7
Dhh
Dhrs13
Dhrs3
Dhx30
Dhx32
Dhx33
Dhx34
Dhx35
Dhx37
Dhx57
Dhx8
Dhx9
Diaph1
Dicer1
Dido1
Diexf
Dip2a
Dip2b
Dip2c
Dirc2
Disp1
Dixdc1
Dlc1
Dlec1
Dlg5
Dmrta1
Dmwd
Dmxl1
Dmxl2
Dnaaf2
Dnah1
Dnah10
Dnah12
Dnah17
Dnah2
Dnah3
Dnah6
Dnah7b
Dnah7c
Dnah8
Dnaja3
Dnajb1
Dnajb5
Dnajc12
Dnajc13
Dnajc14
Dnajc16
Dnajc30
Dnajc5
Dnd1
Dnhd1
Dnlz
Dnmbp
Dnmt1
Dnmt3a
Dnmt3b
Dnph1
Dock1
Dock3
Dock5
Dock8
Dok7
Dolk
Dolpp1
Dop1a
Dot1l
Dpep1
Dph2
Dph7
Dpp9
Dpy19l1
Dpy19l4
Dpysl4
Drd4
Drp2
Dst
Dstyk
Dtl
Dtwd2
Dtx1
Dtx3
Dtx4
Dusp16
Dusp18
Dusp4
Dusp5
Dusp6
Dvl1
Dvl2
Dvl3
DXBay18
Dync1h1
Dync2h1
Dyrk1a
Dyrk1b
Dyrk2
Dyrk3
Dzank1
E130307A14Rik
E130308A19Rik
E130309D02Rik
E130317F20Rik
E230013L22Rik
E2f1
E2f6
E2f7
E430018J23Rik
E430024I08Rik
E530011L22Rik
Eaf1
Ears2
Ece1
Edc3
Edc4
Edem1
Edem3
Edrf1
Eef1d
Eepd1
Efcab14
Efcab8
Efnb1
Efnb2
Egflam
Egln1
Egln2
Egr1
Egr3
Ehbp1
Ehbp1l1
Ehd1
Ehd2
Ehd4
Ehmt1
Ehmt2
Eid2
Eid2b
Eif1a
Eif1ad
Eif2ak3
Eif2ak4
Eif4e2
Eif4ebp2
Eif4g1
Eif6
Elac1
Elf1
Elf2
Elfn1
Elfn2
Elk4
Elmo2
Elmo3
Elovl5
Elp1
Elp3
Emc1
Eme2
Emilin3
Eml2
Eml3
Eml4
Eml6
Enc1
Endod1
Endov
Enpp4
Ep300
Ep400
Epb41l5
Epg5
Ephb1
Epm2aip1
Eps8
Erbin
Erc1
Ercc2
Ercc4
Ercc6
Erf
Eri2
Erlin1
Ermp1
Ern1
Errfi1
Espl1
Espn
Esr1
Esrra
Esrrb
Esyt2
Etfbkmt
Etl4
Etnk1
Etnk2
Etv3
Etv5
Eva1b
Evi5l
Exd1
Exo1
Exo5
Exoc3l
Exoc6b
Exoc8
Exog
Exosc4
Exph5
Ext1
Extl2
Ezh1
F11r
Faap100
Faap20
Fadd
Fads2
Fam110a
Fam110b
Fam117b
Fam120a
Fam126a
Fam126b
Fam131a
Fam135a
Fam135b
Fam160a2
Fam160b1
Fam160b2
Fam167a
Fam168b
Fam169a
Fam170b
Fam173b
Fam181a
Fam186b
Fam187a
Fam193b
Fam205a1
Fam205a4
Fam208a
Fam20b
Fam210a
Fam214a
Fam214b
Fam217b
Fam219a
Fam219b
Fam220a
Fam222a
Fam222b
Fam234b
Fam243
Fam32a
Fam53a
Fam53b
Fam53c
Fam69a
Fam72a
Fam83a
Fam83d
Fam84a
Fam90a1b
Fam91a1
Fance
Fancg
Fancl
Fancm
Fasn
Fastkd1
Fastkd3
Fastkd5
Fat1
Fat3
Fat4
Faxc
Fbf1
Fbln5
Fbn2
Fbrs
Fbrsl1
Fbxl14
Fbxl17
Fbxl18
Fbxl19
Fbxl20
Fbxl3
Fbxl4
Fbxl5
Fbxl6
Fbxo11
Fbxo21
Fbxo25
Fbxo28
Fbxo30
Fbxo31
Fbxo33
Fbxo34
Fbxo42
Fbxo43
Fbxo45
Fbxo46
Fbxo48
Fbxo7
Fbxw11
Fbxw2
Fbxw4
Fbxw5
Fbxw7
Fbxw8
Fdxacb1
Fdxr
Fem1a
Fem1b
Fem1c
Fen1
Fez2
Fgd4
Fgd6
Fgfr1
Fgfr3
Fgfrl1
Fgl2
Fhl4
Fhod1
Fibin
Ficd
Fignl1
Fitm2
Fiz1
Fkbp15
Fkbp6
Fkrp
Flcn
Flna
Flnb
Flrt2
Flywch1
Fmnl3
Fn1
Fnbp1
Fndc3b
Fndc5
Fnip2
Foxj1
Foxj3
Foxk1
Foxk2
Foxm1
Foxn2
Foxn3
Foxo1
Foxo3
Foxs1
Fpgt
Frat1
Frat2
Frg2f1
Frmd4a
Frmd4b
Frmd6
Frmd8
Frmpd1
Frs2
Frs3
Fry
Fryl
Furin
Fut11
Fv1
Fxr2
Fyb2
Fyn
Fzd3
Fzd6
G3bp1
G3bp2
G730003C15Rik
Gaa
Gab1
Gab2
Gabpb2
Galnt1
Galnt10
Gan
Gapvd1
Garem1
Gart
Gas2l1
Gas6
Gata4
Gata6
Gatad2a
Gatd1
Gba2
Gca
Gcc1
Gcn1l1
Gcnt3
Gdf9
Gdi1
Gdpgp1
Gemin4
Gemin7
Gga3
Ggcx
Ggt7
Gid4
Gid8
Gigyf1
Gins3
Gipr
Gja1
Gja6
Gjc1
Gk2
Glb1l
Glce
Glg1
Gli3
Glis3
Glmp
Glrx5
Gls
Glt1d1
Glud1
Glyctk
Glyr1
Gm10010
Gm10251
Gm10339
Gm10343
Gm10428
Gm10461
Gm10509
Gm10524
Gm10532
Gm10538
Gm10593
Gm10601
Gm10644
Gm10647
Gm10683
Gm10699
Gm10741
Gm10762
Gm10778
Gm10840
Gm10874
Gm11423
Gm11639
Gm11766
Gm11767
Gm11981
Gm12206
Gm12209
Gm12260
Gm12397
Gm12403
Gm12462
Gm12463
Gm12840
Gm12841
Gm12853
Gm12904
Gm12925
Gm12940
Gm12977
Gm13034
Gm13135
Gm13136
Gm13146
Gm13201
Gm13238
Gm13241
Gm13274
Gm13778
Gm13814
Gm13889
Gm13905
Gm14152
Gm14226
Gm14276
Gm14367
Gm14451
Gm14569
Gm14685
Gm14828
Gm14963
Gm15583
Gm15612
Gm15743
Gm15784
Gm15853
Gm15881
Gm16042
Gm16163
Gm16201
Gm16270
Gm16278
Gm16280
Gm16286
Gm16387
Gm16425
Gm16536
Gm16555
Gm16845
Gm17108
Gm17167
Gm17206
Gm17232
Gm17315
Gm17484
Gm17494
Gm17518
Gm17690
Gm18009
Gm18337
Gm18609
Gm19026
Gm19056
Gm19412
Gm19461
Gm19569
Gm1976
Gm19935
Gm19963
Gm20056
Gm20319
Gm20388
Gm20431
Gm20517
Gm20536
Gm20604
Gm20619
Gm20632
Gm20634
Gm20662
Gm20716
Gm20806
Gm20825
Gm20864
Gm20917
Gm21142
Gm21163
Gm21276
Gm21284
Gm21379
Gm21388
Gm21470
Gm21926
Gm21992
Gm21994
Gm24224
Gm2453
Gm25395
Gm26515
Gm26628
Gm26663
Gm26733
Gm26778
Gm26809
Gm26917
Gm27017
Gm272
Gm27232
Gm27517
Gm28036
Gm28151
Gm28536
Gm2885
Gm2916
Gm29542
Gm3045
Gm3055
Gm31105
Gm31518
Gm32281
Gm32687
Gm33115
Gm3325
Gm34106
Gm3433
Gm35339
Gm3555
Gm3604
Gm3618
Gm36371
Gm36677
Gm37587
Gm37821
Gm37885
Gm37912
Gm38037
Gm3807
Gm3830
Gm38300
Gm38394
Gm3892
Gm3952
Gm40289
Gm40692
Gm42427
Gm42428
Gm42609
Gm42688
Gm42742
Gm4285
Gm42915
Gm43029
Gm43305
Gm43352
Gm43353
Gm43510
Gm43579
Gm43752
Gm44013
Gm44243
Gm45062
Gm45521
Gm45580
Gm45764
Gm45799
Gm45885
Gm47107
Gm47327
Gm4735
Gm47362
Gm47366
Gm47381
Gm47513
Gm4772
Gm47841
Gm4787
Gm47960
Gm4804
Gm48051
Gm48069
Gm48217
Gm48461
Gm48529
Gm4868
Gm4884
Gm49037
Gm49338
Gm49361
Gm49446
Gm4945
Gm49463
Gm49599
Gm49756
Gm49794
Gm49797
Gm5092
Gm5123
Gm5334
Gm5346
Gm5347
Gm5487
Gm5577
Gm5591
Gm5640
Gm5681
Gm5755
Gm5812
Gm5859
Gm5878
Gm5912
Gm5936
Gm6327
Gm6548
Gm6567
Gm6583
Gm6588
Gm6632
Gm6653
Gm6658
Gm6685
Gm6723
Gm6729
Gm6744
Gm6811
Gm6853
Gm6871
Gm6981
Gm7168
Gm7292
Gm7334
Gm7337
Gm7356
Gm7358
Gm7389
Gm7444
Gm7676
Gm7732
Gm7736
Gm7740
Gm7742
Gm8702
Gm9731
Gm9797
Gm9828
Gm9877
Gm9887
Gm9939
Gmeb1
Gmeb2
Gmppb
Gna12
Gna13
Gnai1
Gnaq
Gnaz
Gne
Gnptab
Gns
Golga4
Golgb1
Golim4
Golph3
Gon4l
Gorab
Gorasp1
Gpam
Gpat2
Gpat4
Gpatch2l
Gpatch3
Gpatch8
Gpc1
Gpc4
Gpd1l
Gpn2
Gpr137b-ps
Gpr162
Gpr180
Gpr37
Gpr65
Gprasp1
Gprc5b
Gpsm1
Gpt2
Grb10
Grb2
Grhl2
Grik5
Grin2d
Grin3b
Grk2
Grk5
Grk6
Grn
Grpel2
Grwd1
Gsdmcl2
Gse1
Gsk3a
Gskip
Gspt2
Gtf2e1
Gtf3c1
Gtf3c4
Gtpbp1
Gtpbp2
Gtse1
Gucd1
Gucy1a1
Gykl1
Gypc
Gzf1
H1f0
H1fx
H3f3aos
H6pd
Harbi1
Haspin
Haus6
Hbs1l
Hcfc1
Hdac10
Hdac4
Hdac6
Hdc
Hdhd3
Hdhd5
Heatr1
Heatr3
Heatr5a
Heatr5b
Heatr6
Hebp1
Heca
Hectd1
Hectd3
Hectd4
Heg1
Helq
Helz
Hepacam2
Herc1
Herc2
Herpud1
Hes1
Hexim1
Hfe2
Hinfp
Hip1
Hipk4
Hira
Hist1h1c
Hist1h4j
Hivep1
Hivep3
Hjurp
Hk2
Hlcs
Hmbox1
Hmg20a
Hmgcr
Hmgcs1
Hmgcs2
Hmgxb3
Hmx1
Hnrnpa0
Hnrnpl
Hook3
Hoxa3
Hoxb3
Hpcal1
Hps4
Hps5
Hpse
Hras
Hrh4
Hs1bp3
Hs6st1
Hsdl1
Hsf5
Hspa12a
Hspa12b
Hspa13
Hspa1a
Hspa1l
Hspa2
Hspbp1
Htr5b
Htra1
Htt
Hunk
Huwe1
Hyal2
Hyls1
Hyou1
Iba57
Ibtk
Icam5
Icmt
Id1
Ier2
Ier5
Ifngr1
Ift140
Igbp1b
Igf1r
Igf2r
Igfbp3
Igfbp4
Ighmbp2
Ighv1-84
Igip
Igsf3
Igsf8
Igsf9
Ikbkb
Ikzf5
Il17ra
Il17rd
Il17re
Il1r1
Il20rb
Il4i1
Il6st
Impad1
Inafm2
Inava
Ing1
Inha
Inhbb
Inip
Ino80
Ino80d
Inpp5f
Inppl1
Insig2
Insr
Ints1
Ints2
Ints3
Ints5
Ints7
Intu
Invs
Ip6k1
Ipmk
Ipo13
Ipo9
Iqcn
Iqsec1
Irf2bp1
Irf2bp2
Irf3
Irf6
Irf8
Irgc1
Irx2
Isca1
Islr
Islr2
Ist1
Itga3
Itga6
Itga9
Itgav
Itgb1
Itgb5
Itgbl1
Itih5
Itpk1
Itpka
Itpkb
Itpkc
Itpr1
Itprid2
Itprip
Itpripl1
Ivns1abp
Jade1
Jag2
Jagn1
Jak1
Jak2
Jam3
Jarid2
Jcad
Jmjd1c
Jmjd4
Jmy
Josd1
Jph3
Jrk
Jun
Jund
Kank1
Kank2
Kansl1
Kansl2
Kansl2-ps
Kansl3
Kat14
Kat2a
Kat6a
Kat6b
Katnbl1
Kazn
Kbtbd2
Kbtbd4
Kbtbd6
Kbtbd7
Kbtbd8
Kcnb1
Kcnc2
Kcnd3
Kcnh2
Kcnj6
Kcnj9
Kcnk1
Kcnk10
Kcnk5
Kcnk6
Kcnmb4os2
Kcnq2
Kcnq3
Kctd10
Kctd12
Kctd14
Kctd18
Kctd2
Kctd3
Kctd5
Kctd6
Kctd7
Kdf1
Kdm2a
Kdm2b
Kdm3b
Kdm4a
Kdm4b
Kdm4c
Kdm4d
Kdm4dl
Kdm5a
Kdm5b
Kdm5c
Kdm6a
Kdm6b
Kdm7a
Keap1
Khsrp
Kidins220
Kif13a
Kif13b
Kif14
Kif1b
Kif1bp
Kif1c
Kif21a
Kif21b
Kif24
Kif3b
Kif3c
Kif4-ps
Kifc1
Kifc5b
Kit
Kitl
Klc2
Klf10
Klf12
Klf15
Klf16
Klf17
Klf2
Klf3
Klf4
Klf6
Klf9
Klhl10
Klhl11
Klhl12
Klhl14
Klhl15
Klhl18
Klhl20
Klhl21
Klhl22
Klhl23
Klhl24
Klhl25
Klhl28
Klhl3
Klhl36
Klhl41
Klhl7
Klhl8
Klhl9
[truncated: 2,274 more rows]

## Sheet: pachytene spermatocyte
3012 RIP Target Genes
0610009B22Rik
0610010F05Rik
0610030E20Rik
1110038F14Rik
1300002E11Rik
1500015A07Rik
1520401A03Rik
1600002K03Rik
1700001L05Rik
1700009C05Rik
1700012D14Rik
1700012E03Rik
1700017B05Rik
1700017G19Rik
1700019A02Rik
1700020I14Rik
1700026J14Rik
1700029M20Rik
1700030C10Rik
1700030O20Rik
1700037C06Rik
1700042G15Rik
1700047K16Rik
1700061E17Rik
1700066B19Rik
1700066M21Rik
1700084J12Rik
1700102F20Rik
1700121C08Rik
1700123O20Rik
1810013L24Rik
2010111I01Rik
2010320M18Rik
2310015A10Rik
2310030G06Rik
2310033P09Rik
2310057M21Rik
2310074N15Rik
2410002F23Rik
2410004B18Rik
2410022M11Rik
2510039O18Rik
2610001J05Rik
2610008E11Rik
2610035D17Rik
2610306M01Rik
2610318M16Rik
2700099C18Rik
2810001G20Rik
2810004N23Rik
2810013P06Rik
2810029C07Rik
2810032G03Rik
2810402E24Rik
2900005J15Rik
2900097C17Rik
3110082I17Rik
4833445I07Rik
4921524J17Rik
4921525O09Rik
4921539H07Rik
4930429H19Rik
4930430A15Rik
4930434F21Rik
4930478M09Rik
4930478P22Rik
4930480K23Rik
4930500F10Rik
4930507D05Rik
4930511J24Rik
4930517L18Rik
4930524O07Rik
4930526F13Rik
4930539E08Rik
4930553M12Rik
4930553P18Rik
4930578E11Rik
4930579G24Rik
4930579K19Rik
4930579P08Rik
4931406P16Rik
4931431C16Rik
4932414N04Rik
4932431P20Rik
4932438A13Rik
4932702P03Rik
4933406B15Rik
4933406P04Rik
4933408B17Rik
4933409G03Rik
4933412E24Rik
4933412L11Rik
4933414I15Rik
4933416C03Rik
4933421A08Rik
4933421I07Rik
4933424M12Rik
4933425L06Rik
4933427D14Rik
5031425E22Rik
5430405H02Rik
5830417I10Rik
6030458C11Rik
6330408M09Rik
8030462N17Rik
9030407P20Rik
9130221H12Rik
9130604C24Rik
9330102E08Rik
9330160F10Rik
9430015G10Rik
9530068E07Rik
9930021J03Rik
9930104L06Rik
A130010J15Rik
A26c2
A430005L14Rik
A430046D13Rik
A630010A05Rik
A630052C17Rik
A630072M18Rik
A730090N16Rik
A930002H24Rik
A930037H05Rik
Aacs
Aagab
Aamdc
Aamp
Aar2
Aars2
Aarsd1
Aasdh
Aatf
Abca5
Abcc10
Abcf1
Abhd10
Abi2
Abl1
Abo
Abraxas2
Abt1
Abtb1
AC102268.2
AC109138.11
AC115631.1
AC116489.3
AC121824.1
AC125059.4
AC140413.1
AC144861.1
AC147219.2
AC148174.2
AC151292.1
AC174800.1
Acaa1a
Acad8
Acad9
Acadvl
Acbd3
Acbd5
Acin1
Acsl3
Actr3
Actr5
Acvr1b
Acvr2a
Adam17
Adam1b
Adam30
Adamtsl5
Adap1
Adat3
Adck1
Adck5
Adcy6
Add1
Adgrl2
Adgrv1
Adnp2
Ado
Adprm
Adrb1
Aebp2
Aen
Afdn
Afg3l2
Aftph
Aggf1
Agk
Ago4
Ahdc1
Ahi1
Ahsa1
Ahsa2
AI467606
AI837181
AI987944
Aida
Aimp1
AK157302
Ak5
Ak7
Ak9
Akap11
Akap12
Akap8
Akap8l
Akap9
Akr1c13
Akt2
Akt3
Alas1
Alg1
Alg11
Alkbh1
Alkbh4
Alkbh5
Alkbh8
Alms1
Als2
Alyref2
Ampd2
Anapc1
Anapc15
Anapc2
Anapc7
Angel1
Ankhd1
Ankmy1
Ankrd10
Ankrd12
Ankrd31
Ankrd40
Ankrd46
Anks3
Anks4b
Ano5
Anp32b
Anp32e
Ap1g1
Ap1s1
Ap3d1
Ap4b1
Ap4e1
Ap5b1
Ap5s1
Apba3
Aplf
Aplp2
Apmap
Arel1
Arf2
Arf3
Arfgap1
Arfgap2
Arglu1
Arhgap11a
Arhgap19
Arhgap20
Arhgap23
Arhgap29
Arhgap33os
Arhgap35
Arhgap39
Arhgef1
Arhgef10l
Arhgef18
Arhgef39
Arhgef7
Arid1a
Arid2
Arid4a
Arid4b
Arih1
Arl6ip4
Armc1
Armc4
Armc5
Armc6
Armc7
Armc8
Armt1
Asb3
Asb6
Asb7
Ash1l
Aspa
Aspm
Asrgl1
Aste1
Asxl1
Asxl2
Asz1
Atad2
Atf7ip
Atg101
Atg13
Atg2b
Atg3
Atg4c
Atl2
Atp10d
Atp2b4
Atp5a1
Atp6v0a1
Atp6v1b2
Atp6v1e1
Atp7b
Atp9b
Atpaf1
Atr
Atxn1l
Atxn7
Atxn7l3
AU022252
Aunip
Aurkb
AV356131
Axdnd1
Axin1
AY036118
Aym1
B3galnt2
B3galt6
B3gntl1
B430306N03Rik
B4galt3
B4gat1
B9d2
Bag3
Bambi
Bard1
Baz1a
Baz1b
Baz2b
Bbof1
Bbs1
Bbs10
Bbx
BC003965
BC005561
BC005624
BC048403
BC048644
BC051142
BC055324
Bcar1
Bcas1
Bccip
Bcdin3d
Bcl10
Bcl2l1
Bcl2l12
Bclaf1
Bdh1
Bdkrb2
Becn1
Bet1l
Bicral
Bid
Birc2
Birc5
Blcap
Blmh
Bloc1s3
Bloc1s4
Blzf1
Bmp2k
Bms1
Bnip2
Bod1
Bod1l
Borcs6
Bptf
Brat1
Brd1
Brd2
Brd3
Brd7
Brd8
Brd9
Brf1
Brf2
Brwd1
Btaf1
Btbd7
Btbd8
Btbd9
Bub1b
C030006K11Rik
C1galt1
C1qtnf2
C2cd3
C730034F03Rik
Cacfd1
Cacna1h
Cacng8
Cactin
Cacybp
Cad
Calr
Calu
Camk1d
Camk2g
Camsap1
Camsap2
Camta2
Canx
Capn10
Capn15
Capn2
Caps2
Card6
Carns1
Cars
Casc1
Casc3
Casp8ap2
Catip
Catsper2
Catspere2
Cbfa2t2
Cblb
Cbr4
Cbx1
Cbx5
Cc2d2b
Ccar1
Ccdc103
Ccdc110
Ccdc112
Ccdc113
Ccdc114
Ccdc124
Ccdc126
Ccdc127
Ccdc136
Ccdc137
Ccdc138
Ccdc14
Ccdc142
Ccdc144b
Ccdc146
Ccdc148
Ccdc15
Ccdc150
Ccdc151
Ccdc155
Ccdc157
Ccdc166
Ccdc171
Ccdc173
Ccdc174
Ccdc175
Ccdc178
Ccdc18
Ccdc180
Ccdc181
Ccdc186
Ccdc191
Ccdc25
Ccdc32
Ccdc34
Ccdc36
Ccdc39
Ccdc40
Ccdc42os
Ccdc47
Ccdc59
Ccdc61
Ccdc71
Ccdc77
Ccdc7a
Ccdc83
Ccdc87
Ccdc88a
Ccdc88b
Ccdc88c
Ccdc89
Ccdc96
Cchcr1
Ccnb1ip1
Ccne1
Ccnl2
Ccnq
Ccnt1
Ccnt2
Ccpg1
Ccs
Cct6a
Cct8
Cd2bp2
Cd3eap
Cd72
Cdadc1
Cdc23
Cdc26
Cdc37
Cdc37l1
Cdc42ep3
Cdc42ep4
Cdc5l
Cdc6
Cdc7
Cdca2
Cdca4
Cdca5
Cdca8
Cdk11b
Cdk17
Cdk19
Cdk5rap1
Cdk5rap2
Cdk5rap3
Cdk9
Cdkn2b
Cdkn2c
Cdkn2d
Cdv3
Cebpg
Cebpz
Celf4
Celsr2
Cenpc1
Cenpe
Cenpf
Cenph
Cenpj
Cenpk
Cenpl
Cenpo
Cenps
Cep128
Cep135
Cep162
Cep192
Cep250
Cep290
Cep57l1
Cep70
Cep76
Cep78
Cep85
Cep95
Cep97
Cfap36
Cfap43
Cfap44
Cfap45
Cfap46
Cfap52
Cfap53
Cfap57
Cfap58
Cfap65
Cfap74
Cfdp1
Cflar
Chaf1a
Champ1
Chchd2-ps
Chchd4
Chd1
Chd2
Chd8
Chd9
Chgb
Chkb
Chmp3
Chmp6
Chmp7
Chpf
Chpf2
Chst1
Chst13
Chst15
Chtop
Ciao1
Ciapin1
Cic
Cir1
Cirbp
Cish
Cit
Ckap2
Ckap5
Clasp1
Clba1
Clcn2
Clcn3
Clcn4
Clcn7
Clec10a
Clgn
Clk1
Clk4
Clmp
Cln8
Clns1a
Clp1
Clspn
Clta
Cltc
Cluap1
Cmas
Cmc1
Cmtm6
Cmtm7
Cnep1r1
Cnnm4
Cnpy3
Cnst
Cntln
Cntrl
Coa3
Coa7
Coasy
Cog3
Cog7
Cog8
Coil
Col16a1
Col2a1
Col4a3bp
Col6a4
Col9a1
Commd5
Commd8
Coprs
Cops8
Coq7
Coq9
Cox11
Cox17
Cplane1
Cpsf2
Cpsf3
Cpt2
Cradd
Creb1
Crebbp
Crebrf
Creld1
Creld2
Crkl
Crnkl1
Cse1l
Csl
Cspp1
Csrnp1
Csrnp2
Cstf2t
Cstf3
CT010467.1
CT485616.1
Ctc1
Ctcf
Ctnnb1
Ctnnbl1
Ctnnd1
Ctns
Ctr9
Ctsl
Cttn
Cttnbp2nl
Cul4a
Cul9
Cutc
Cwc22
Cwc25
Cwc27
Cwf19l1
Cwf19l2
Cyb561
Cyb561a3
Cyb5d2
Cybc1
Cyhr1
Cylc2
Cyld
Cyp2u1
Cyth3
D030056L22Rik
D10Jhu81e
D130007C19Rik
D130043K22Rik
D17Wsu92e
D1Pas1
D2hgdh
D6Ertd474e
D6Wsu163e
D8Ertd738e
D930016D06Rik
Daam1
Dab2ip
Dag1
Dars2
Daxx
Dbf4
Dbr1
Dcaf1
Dcdc2a
Dcdc2b
Dchs1
Dcun1d2
Dcun1d3
Ddit3
Ddit4l
Ddrgk1
Ddx10
Ddx11
Ddx17
Ddx21
Ddx23
Ddx24
Ddx27
Ddx28
Ddx31
Ddx39
Ddx42
Ddx46
Ddx47
Ddx50
Ddx54
Ddx55
Ddx6
Deaf1
Dedd2
Dennd4b
Dennd4c
Dennd5a
Depdc1b
Dexi
Dffa
Dffb
Dgcr8
Dgke
Dhx33
Dhx35
Dhx38
Dhx57
Dhx8
Dhx9
Dido1
Diexf
Dlgap5
Dmac2
Dmwd
Dna2
Dnaaf2
Dnaaf3
Dnah10
Dnah12
Dnah2
Dnah6
Dnah7b
Dnah7c
Dnah8
Dnaic1
Dnajb5
Dnajc1
Dnajc11
Dnajc14
Dnajc16
Dnajc17
Dnajc2
Dnajc28
Dnajc3
Dnajc7
Dnajc8
Dnhd1
Dnmt1
Dnttip2
Dock3
Dohh
Dok7
Dolk
Dolpp1
Dop1a
Dot1l
Dph1
Dph2
Dph5
Dph7
Drc1
Dsp
Dst
Dstyk
Dtl
Dupd1
Dusp12
Dusp16
Dusp18
Dync1i2
Dync2h1
Dyrk1a
Dyx1c1
E130309D02Rik
E130311K13Rik
E130317F20Rik
E4f1
Eapp
Ears2
Ebag9
Ebna1bp2
Edc3
Edc4
Eea1
Eef1akmt2
Eef1d
Efcab11
Efcab5
Efcab8
Efhb
Egflam
Ehbp1
Ehbp1l1
Eid2b
Eid3
Eif1a
Eif2s2
Eif2s3x-ps1
Eif3a
Eif3c
Eif3j1
Eif3j2
Eif4a2
Eif4a3
Eif4b
Eif4e2
Eif4g1
Eif4h
Eif5b
Elf2
Elfn2
Ell
Elmo3
Eloa
Elp1
Elp2
Emc10
Emc8
Eme1
Eme2
Eml4
Emsy
Endod1
Endov
Enkur
Enpp4
Ep300
Epb41l5
Epc1
Epc2
Eprs
Erc1
Ercc2
Ercc3
Ercc6l2
Eri1
Erlin1
Erlin2
Ermp1
Ero1l
Esf1
Espl1
Esrra
Esyt2
Etfbkmt
Etfdh
Etnk1
Etv3
Exd1
Exd2
Exo5
Exoc1
Exoc6b
Exoc8
Exog
Exosc2
Exosc7
Exosc9
Exph5
Extl2
F11r
Faah
Faf2
Faim
Fam110a
Fam110b
Fam114a1
Fam126b
Fam131a
Fam133b
Fam13b
Fam13c
Fam160a2
Fam160b2
Fam170a
Fam173a
Fam173b
Fam181a
Fam184a
Fam185a
Fam192a
Fam193b
Fam205a4
Fam207a
Fam20b
Fam214a
Fam217b
Fam221a
Fam32a
Fam50b
Fam53a
Fam53b
Fam53c
Fam72a
Fam76b
Fam83a
Fam83d
Fam83h
Fam84a
Fanca
Fancc
Fanci
Fancl
Fancm
Fastkd3
Fbf1
Fbh1
Fbn2
Fbxl15
Fbxl17
Fbxl18
Fbxl3
Fbxl6
Fbxo11
Fbxo15
Fbxo22
Fbxo24
Fbxo25
Fbxo30
Fbxo34
Fbxo38
Fbxo42
Fbxo43
Fbxo8
Fbxw11
Fbxw2
Fbxw7
Fcf1
Fdx1l
Fdxacb1
Fdxr
Fem1a
Fem1c
Fgfr1op
Fgfr3
Fgfrl1
Fhad1
Fhod1
Ficd
Fig4
Fignl1
Fip1l1
Fitm2
Fkbp15
Fkbp5
Fktn
Flcn
Fnbp1
Fnbp4
Fnip1
Focad
Foxe3
Foxk1
Foxred1
Fpgt
Fra10ac1
Frat2
Frg1
Frs3
Fryl
Ftsj3
Fuk
Fxr2
G3bp1
G3bp2
G730003C15Rik
Gab2
Gabarapl2
Gabpa
Gabpb1
Gadd45gip1
Gal3st3
Galnt14
Gan
Ganc
Gapvd1
Gart
Gas8
Gatad2a
Gcc1
Gcc2
Gcnt3
Gdpgp1
Gemin4
Gemin6
Gemin7
Gen1
Gfi1
Gga3
Ggnbp2
Gigyf2
Gimap1os
Gins3
Gipc2
Gjc1
Gjc2
Gle1
Glg1
Glmn
Glt8d2
Glyctk
Glyr1
Gm10010
Gm10044
Gm10069
Gm10095
Gm10232
Gm10432
Gm10461
Gm10505
Gm10509
Gm10557
Gm10619
Gm10634
Gm10644
Gm10683
Gm10734
Gm10778
Gm11223
Gm11240
Gm12057
Gm12346
Gm12435
Gm12463
Gm12904
Gm12940
Gm13034
Gm13135
Gm13136
Gm13201
Gm13237
Gm13245
Gm13305
Gm13770
Gm13778
Gm13803
Gm13941
Gm14010
Gm14244
Gm14276
Gm15130
Gm15387
Gm15500
Gm15501
Gm15528
Gm15542
Gm15725
Gm15743
Gm15927
Gm15966
Gm15990
Gm16158
Gm16167
Gm16270
Gm16286
Gm16475
Gm16741
Gm17018
Gm17028
Gm17315
Gm17511
Gm17657
Gm17690
Gm18009
Gm18276
Gm18337
Gm18514
Gm18609
Gm19680
Gm20388
Gm20517
Gm20604
Gm20616
Gm20632
Gm20715
Gm20716
Gm21284
Gm21992
Gm26515
Gm26917
Gm270
Gm272
Gm28036
Gm28529
Gm2885
Gm29755
Gm2981
Gm31126
Gm31466
Gm32569
Gm32687
Gm32828
Gm32916
Gm3365
Gm3433
Gm34866
Gm35256
Gm35339
Gm3555
Gm35558
Gm36026
Gm3604
Gm36831
Gm37150
Gm37376
Gm37571
Gm37885
Gm37912
Gm37935
Gm38300
Gm38477
Gm39197
Gm39317
Gm40383
Gm4118
Gm41349
Gm4204
Gm42418
Gm42688
Gm42742
Gm42752
Gm42794
Gm42811
Gm42890
Gm43156
Gm43352
Gm43460
Gm43691
Gm43959
Gm44168
Gm4430
Gm44696
Gm44771
Gm44775
Gm45774
Gm45861
Gm46191
Gm4739
Gm4751
Gm47512
Gm47518
Gm4767
Gm47894
Gm47966
Gm48009
Gm4804
Gm48069
Gm4810
Gm48217
Gm48433
Gm48691
Gm48903
Gm49032
Gm4922
Gm49322
Gm49378
Gm49461
Gm49694
Gm49719
Gm49749
Gm49756
Gm49794
Gm5141
Gm5526
Gm5628
Gm5844
Gm5878
Gm595
Gm6477
Gm6563
Gm6567
Gm6583
Gm6632
Gm6653
Gm6723
Gm6728
Gm6744
Gm6776
Gm7292
Gm7389
Gm7535
Gm8104
Gm8276
Gm8430
Gm8702
Gm8860
Gm8920
Gm8957
Gm9118
Gm9484
Gm973
Gm9731
Gm9761
Gm9833
Gm9856
Gm9892
Gm9936
Gmnn
Gmppb
Gnl1
Gnl2
Golga1
Golga3
Golga4
Golgb1
Gon4l
Gopc
Gpank1
Gpat2
Gpat3
Gpat4
Gpatch1
Gpatch11
Gpatch2
Gpatch2l
Gpatch3
Gpatch4
Gpatch8
Gpbp1
Gpn2
Gpr160
Grhl1
Grhl2
Grpel2
Grwd1
Gsdmcl2
Gspt1
Gstt3
Gtf2a1
Gtf2b
Gtf2e1
Gtf2f1
Gtf2h4
Gtf3c1
Gtf3c3
Gtf3c4
Gtf3c6
Gtpbp10
Gtpbp2
Gtpbp3
Gtpbp4
Guf1
Guk1
Gxylt1
Gykl1
Gzf1
H2afx
H2-DMb1
Hadhb
Haghl
Harbi1
Hars2
Haus6
Hbp1
Hbs1l
Hdac10
Hdac2
Hdgfl2
Hdhd2
Hdhd3
Hdhd5
Heatr1
Heatr3
Heatr5b
Heca
Hectd1
Hectd3
Hectd4
Helz
Henmt1
Hepacam2
Herc1
Herc2
Herpud1
Hes6
Hif1an
Hilpda
Hinfp
Hira
Hist1h2ap
Hist3h2bb-ps
Hjurp
Hmg20a
Hmgb1
Hmgb2
Hmgcl
Hmgxb3
Hmgxb4
Hmmr
Hmx1
Hnrnpa0
Hnrnpa1
Hnrnpc
Hnrnph3
Hnrnpm
Hnrnpr
Hook1
Hook2
Hps4
Hrh4
Hsd17b4
Hsdl1
Hsp90aa1
Hsp90ab1
Hsp90b1
Hspa4
Hspa5
Hspa8
Hspa9
Hspbp1
Hspd1
Hspe1
Hsph1
Htatip2
Htra2
Htt
Hunk
Hus1
Hus1b
Hyal2
Hyou1
Iba57
Ibtk
Icmt
Iffo1
Ifngr1
Ift172
Ift57
Ift74
Ift81
Igbp1b
Igsf9
Ik
Ikzf5
Il11ra1
Il4i1
Ilf2
Ilf3
Ilkap
Ilvbl
Imp3
Impa1
Impad1
Inafm1
Inafm2
Inava
Incenp
Ing1
Ing2
Ing4
Ing5
Inip
Ino80
Inppl1
Insig2
Ints2
Ints3
Ints5
Ints7
Intu
Ip6k1
Ip6k2
Ipo13
Ipo7
Ipp
Ippk
Iqca
Iqcc
Iqcd
Iqcg
Iqgap1
Ireb2
Irf2bp1
Irf3
Irx2
Ist1
Itch
Itpa-ps1
Itpk1
Itpkc
Itpripl1
Iws1
Jag2
Jagn1
Jakmip1
Jam3
Jarid2
Jcad
Jmjd1c
Jmjd4
Jmjd6
Jph3
Jrk
Jtb
Jun
K230010J24Rik
Kank3
Kansl1
Kansl2
Kansl2-ps
Kat14
Kat6a
Kat6b
Kazald1
Kbtbd2
Kbtbd3
Kbtbd6
Kbtbd7
Kbtbd8
Kcnj9
Kcnk2
Kcnk4
Kctd18
Kctd2
Kctd5
Kctd7
Kdm1a
Kdm2a
Kdm2b
Kdm4d
Kdm4dl
Kdm5a
Kdm5b
Kdm8
Khdc4
Kif11
Kif13b
Kif14
Kif15
Kif16b
Kif1b
Kif20b
Kif23
Kif2c
Kif3a
Kif3b
Kif4-ps
Kif5b
Kifc1
Kifc5b
Kin
Klc1
Klf9
Klhdc4
Klhl11
Klhl12
Klhl18
Klhl21
Klhl25
Klhl28
Klhl3
Klhl7
Klhl8
Klhl9
Kmt2b
Kmt2d
Kmt2e
Kmt5b
Knop1
Knstrn
Kntc1
Kpna1
Kri1
Krtcap3
Kti12
L2hgdh
L3mbtl2
Larp1
Larp1b
Larp4
Larp7
Lars
Lars2
Lat2
Lats2
Lca5
Lca5l
Lcmt2
Lcorl
Lekr1
Lemd2
Lemd3
Leng8
Leo1
Leprotl1
Lgr6
Lig1
Lig4
Lin52
Lin9
Lipe
Llph
Llph-ps2
Lman1
Lmbr1l
Lmtk2
Lonp1
Loxhd1
Lrch3
Lrig2
Lrp12
Lrpap1
Lrpprc
Lrrc10b
Lrrc14
Lrrc20
Lrrc25
Lrrc47
Lrrc58
Lrrc6
Lrrc61
Lrrc8a
Lrrcc1
Lrriq1
Lrsam1
Lsg1
Lsm1
Lsm6
Lsm7
Lss
Ltv1
Luc7l2
Luc7l3
Lyar
Lysmd1
Lysmd3
Lysmd4
Lzic
Maats1
Macrod2
Mad2l1bp
Madd
Magi1
Magi2
Mak16
Malat1
Man1a2
Man1b1
Man2a2
Manba
Manbal
Map10
Map1s
Map3k10
Map3k11
Map4k3
Mapk7
Mapk8ip3
Mapkapk2
Mapkbp1
Mapre1
Mark1-ps1
Mark2
Mark3
Mast2
Mat2a
Matk
Maz
Mbd1
Mbd3
Mbd4
Mblac1
Mblac2
Mbtd1
Mbtps1
Mccc1
Mcm10
Mcm3
Mcm3ap
Mcm9
Mcmdc2
Mcph1
Mdh2
Mdn1
Med17
Med18
Med20
Med26
Med4
Megf9
Men1
Mesd
Metap2
Mettl13
Mettl15
Mettl16
Mettl17
Mettl21a
Mettl25
Mettl6
Mettl8
Mettl9
Mfap1a
Mfap1b
Mfsd12
Mfsd3
Mfsd5
Mfsd6l
Mga
Mgat1
Mgat2
Mgat5
Mgea5
Mgll
Mia3
Mib1
Mib2
Micall1
Micu1
Micu2
Mier1
Mier2
Mif4gd
Miga2
Mindy1
Mios
Mipol1
Mir9-3hg
Mis18bp1
Mki67
Mkks
Mkln1
Mkrn1
Mks1
Mlc1
Mlh3
Mns1
Moap1
Mob1a
Mocs3
Mon1b
Morc2a
Morc2b
Morc3
Morn1
Mov10l1
Mphosph10
Mphosph6
Mphosph8
Mre11a
Mrfap1
Mrm2
Mrm3
Mrpl19
Mrpl44
Mrpl46
Mrpl50
Mrps27
Mrps9
Msantd3
Msh3
Msh6
Msl1
Msl2
Msrb2
Mtdh
Mterf4
Mtf1
Mtf2
Mtfmt
Mtfp1
Mtfr2
Mtif3
Mtmr10
Mtmr11
Mtmr12
Mtmr3
Mtr
Mtrex
Mtrr
Mtus1
Mul1
Mybbp1a
Mybl1
Mycbp2
Myh10
Myl6
Mynn
Myo18a
Myo9a
Myo9b
Mysm1
N4bp3
Naa16
Naa25
Naa30
Naa40
Naa50
Nab2
Nagk
Naif1
Nanp
Nap1l1
Nap1l4
Napepld
Nars
Nasp
Nat10
Nat9
Nav2
Nbea
Nbn
Ncapd2
Ncapd3
Ncaph
Ncbp2
Nck1
Ncl
Ncoa5
Ncor1
Ndc1
Ndc80
Ndor1
Ndufa13
Ndufaf1
Ndufaf2
Ndufaf7
Ndufs1
Ndufv1
Neat1
Nectin3
Nek1
Nek2
Nek8
Nek9
Nelfb
Nelfcd
Nemf
Nepro
Nespas
Neurl4
Nf1
Nfe2l1
Nfkbil1
Nfs1
Nfyb
Ngdn
Ngfr
Ngrn
Nhlrc3
Nifk
Ninl
Nip7
Nipa2
Nkapd1
Nkapl
Nkiras1
Nkpd1
Nlk
Nlrp4f
Nme9
Nmt1
Noa1
Nob1
Noc3l
Nol10
Nol11
Nol7
Nol8
Nol9
Nolc1
Nom1
Nop14
Nop16
Nop2
Nop53
Nop56
Nop58
Npat
Npm1
Nr3c1
Nrbf2
Nrd1
Nrde2
Nrf1
Nsa2
Nsd1
Nsd2
Nsfl1c
Nsmce3
Nsrp1
Ntmt1
Nucb2
Nucks1
Nudc
Nudcd2
Nudcd3
Nudt1
Nudt12
Nudt13
Nudt15
Nudt16
Nudt3
Nuf2
Numa1
Numb
Nup133
Nup153
Nup155
Nup205
Nup62
Nup85
Nup88
Nup93
Nxpe3
Nxt1
Oat
Obsl1
Odf2l
Ogfod2
Ogfr
Olfr316
Opa3
Oplah
Orc6
Os9
Osbpl11
Otud3
Otud6b
Otulin
Ovgp1
Ovol1
Ovol2
Oxgr1
Oxnad1
Oxsm
Paf1
Pafah2
Pak1ip1
Pak4
Pan2
Pan3
Paox
Papln
Paqr7
Paqr8
Pard6a
Parg
Parp1
Parp10
Parp2
Pars2
Pask
Paxbp1
Pbk
Pbrm1
Pbxip1
Pcdha2
Pcf11
Pcm1
Pcnt
Pcnx3
Pcnx4
Pcsk7
Pcyox1l
Pcyt2
Pdap1
Pdcl
Pde1c
Pde2a
Pde3b
Pdgfa
Pdha2
Pdhb
Pdia4
Pdia6
Pdrg1
Pds5a
Pds5b
Pdzd8
Pelo
Pelp1
Per1
Pes1
Pex11a
Pex11b
Pex11g
Pex2
Pex5
Pex7
Pfas
Pfdn4
Pfkfb2
Pgam1
Pgbd1
Pgd
Pgm2l1
Pgrmc2
Phactr3
Phax
Pheta1
Phf12
Phf13
Phf14
Phf20
Phf20l1
Phf21a
Phf23
Phf3
Phip
Phrf1
Pibf1
Pick1
Pigg
Pigl
Pigm
Pigu
Pigv
Pigw
Pih1d3
Pik3c2a
Pik3cb
Pik3r3
Pik3r4
Pim3
Pinx1
Pitrm1
Pitx2
Piwil2
Pkd1
Pkd2l1
Pkdrej
Plaa
Platr25
Plcd4
Pld6
Plec
Plekha4
Plekha5
Plekhf2
Plekhg4
Plekhm3
Plk2
Plxnb2
Pms2
Pmvk
Pnisr
Pnma1
Pnmal1
Pnn
Pno1
Pnp
Poc5
Pogk
Poglut1
Polg
Polh
Polq
Polr1c
Polr2b
Polr2h
Polr3a
Polr3d
Polr3gl
Pomk
Pop7
Por
Poteg
Pou2f2
Pou5f2
Pou6f1
Ppan
Ppfia1
Ppie
Ppig
Ppil1
Ppil4
Ppip5k1
Ppip5k2
Ppm1a
Ppm1b
Ppme1
Ppp1r12a
Ppp1r12c
[truncated: 1,013 more rows]
